# Supplementary material for: Clonal Spread of pESI-Positive Multidrug-Resistant ST32 Salmonella enterica Serovar Infantis Isolates among Broilers and Humans in Slovenia
Source: Microbiol Spectr. 2022 Oct 17;10(6):e02481-22. doi: 10.1128/spectrum.02481-22 (PMC9769575; doi:10.1128/spectrum.02481-22)
Supplement: Supplemental file 2 — Tables S1-S6. Download spectrum.02481-22-s0001.xlsx, XLSX file, 0.08 MB [file spectrum.02481-22-s0001.xlsx]

## Sheet: TableS1_Metadata
Table S1. Isolate metadata. pESI presence is indicated with a plus sign, absence with a minus sign. Column 'Cluster' denotes closely related isolates (≤ 7 allele differences) in cgMLST minimum spanning tree.
Isolate name	Isolation year	Source	Specimen	Broiler operation	pESI presence	pMLST (IncI1)	MLST ST	Cluster	SeqSero2	Library prep kit	Sequencing platform	NCBI SRA accession number
S1	2010	Broiler		1	+	ardA_2, trbA_21, sogS_9, pilL_3	32		7:r:1,5 (Infantis)	TruSeq Nano DNA Library Prep Kit (Illumina)	Illumina NextSeq 500	SRR17880876
S2	2010	Broiler		1	+	ardA_2, trbA_21, sogS_9, pilL_3	32		7:r:1,5 (Infantis)	TruSeq Nano DNA Library Prep Kit (Illumina)	Illumina NextSeq 500	SRR17880875
S3	2010	Broiler		2	+	ardA_2, trbA_21, sogS_9, pilL_3	32		7:r:1,5 (Infantis)	TruSeq Nano DNA Library Prep Kit (Illumina)	Illumina NextSeq 500	SRR17880796
S4	2010	Broiler		1	+	ardA_2, trbA_21, sogS_9, pilL_3	32		7:r:1,5 (Infantis)	TruSeq Nano DNA Library Prep Kit (Illumina)	Illumina NextSeq 500	SRR17880785
S5	2008	Broiler		3	-		32		7:r:1,5 (Infantis)	TruSeq Nano DNA Library Prep Kit (Illumina)	Illumina NextSeq 500	SRR17880774
S6	2007	Broiler		3	-		32		7:r:1,5 (Infantis)	TruSeq Nano DNA Library Prep Kit (Illumina)	Illumina NextSeq 500	SRR17880763
S7	2007	Broiler		3	-		32		7:r:1,5 (Infantis)	TruSeq Nano DNA Library Prep Kit (Illumina)	Illumina NextSeq 500	SRR17880752
S8	2007	Broiler		3	-		32		7:r:1,5 (Infantis)	TruSeq Nano DNA Library Prep Kit (Illumina)	Illumina NextSeq 500	SRR17880741
S9	2010	Broiler		2	+	ardA_2, trbA_21, sogS_9, pilL_3	32		7:r:1,5 (Infantis)	TruSeq Nano DNA Library Prep Kit (Illumina)	Illumina NextSeq 500	SRR17880730
S10	2011	Broiler		1	+	ardA_2, trbA_21, sogS_9, pilL_3	32		7:r:1,5 (Infantis)	TruSeq Nano DNA Library Prep Kit (Illumina)	Illumina NextSeq 500	SRR17880719
S11	2011	Broiler		1	+	ardA_2, trbA_21, sogS_9, pilL_3	32		7:r:1,5 (Infantis)	TruSeq Nano DNA Library Prep Kit (Illumina)	Illumina NextSeq 500	SRR17880874
S12	2012	Broiler		1	+	ardA_2, trbA_21, sogS_9, pilL_3	32		7:r:1,5 (Infantis)	TruSeq Nano DNA Library Prep Kit (Illumina)	Illumina NextSeq 500	SRR17880863
S13	2012	Broiler		2	+	ardA_2, trbA_21, sogS_9, pilL_3	32		7:r:1,5 (Infantis)	TruSeq Nano DNA Library Prep Kit (Illumina)	Illumina NextSeq 500	SRR17880852
S14	2010	Broiler		2	+	ardA_2, trbA_21, sogS_9, pilL_3	32		7:r:1,5 (Infantis)	TruSeq Nano DNA Library Prep Kit (Illumina)	Illumina NextSeq 500	SRR17880841
S16	2011	Broiler		1	+	ardA_2, trbA_21, sogS_9, pilL_3	32		7:r:1,5 (Infantis)	TruSeq Nano DNA Library Prep Kit (Illumina)	Illumina NextSeq 500	SRR17880830
S17	2012	Broiler		2	+	ardA_2, trbA_21, sogS_9, pilL_3	32		7:r:1,5 (Infantis)	TruSeq Nano DNA Library Prep Kit (Illumina)	Illumina NextSeq 500	SRR17880819
S18	2012	Broiler		2	+	ardA_2, trbA_21, sogS_9, pilL_3	32		7:r:1,5 (Infantis)	TruSeq Nano DNA Library Prep Kit (Illumina)	Illumina NextSeq 500	SRR17880801
S19	2012	Broiler		2	+ (truncated)	ardA_2, trbA_21, sogS_9, pilL_3	32		7:r:1,5 (Infantis)	TruSeq Nano DNA Library Prep Kit (Illumina)	Illumina NextSeq 500	SRR17880799
S20	2012	Broiler		2	+	ardA_2, trbA_21, sogS_9, pilL_3	32		(-):r:1,5	TruSeq Nano DNA Library Prep Kit (Illumina)	Illumina NextSeq 500	SRR17880798
S21	2013	Broiler		2	+	ardA_2, trbA_21, sogS_9, pilL_3	32		7:r:1,5 (Infantis)	TruSeq Nano DNA Library Prep Kit (Illumina)	Illumina NextSeq 500	SRR17880797
S22	2012	Broiler		2	+	ardA_2, trbA_21, sogS_9, pilL_3	32		7:r:1,5 (Infantis)	TruSeq Nano DNA Library Prep Kit (Illumina)	Illumina NextSeq 500	SRR17880795
S24	2012	Broiler		Independent	+	ardA_2, trbA_21, sogS_9, pilL_3	32		7:r:1,5 (Infantis)	TruSeq Nano DNA Library Prep Kit (Illumina)	Illumina NextSeq 500	SRR17880794
S25	2013	Broiler		1	+	ardA_2, trbA_21, sogS_9, pilL_3	32		7:r:1,5 (Infantis)	TruSeq Nano DNA Library Prep Kit (Illumina)	Illumina NextSeq 500	SRR17880793
S27	2013	Broiler		2	+	ardA_2, trbA_21, sogS_9, pilL_3	32	6	7:r:1,5 (Infantis)	TruSeq Nano DNA Library Prep Kit (Illumina)	Illumina NextSeq 500	SRR17880792
S28	2014	Broiler		2	+	ardA_2, trbA_21, sogS_9, pilL_3	32	6	7:r:1,5 (Infantis)	TruSeq Nano DNA Library Prep Kit (Illumina)	Illumina NextSeq 500	SRR17880791
S29	2014	Broiler		Independent	+	ardA_2, trbA_21, sogS_9, pilL_3	32		7:r:1,5 (Infantis)	TruSeq Nano DNA Library Prep Kit (Illumina)	Illumina NextSeq 500	SRR17880790
S30	2014	Broiler		2	+	ardA_2, trbA_21, sogS_9, pilL_3	32		7:r:1,5 (Infantis)	TruSeq Nano DNA Library Prep Kit (Illumina)	Illumina NextSeq 500	SRR17880789
S31	2014	Broiler		Independent	+	trbA_4, sogS_9, pilL_3	32		7:r:1,5 (Infantis)	TruSeq Nano DNA Library Prep Kit (Illumina)	Illumina NextSeq 500	SRR17880788
S32	2014	Broiler		2	+	ardA_2, trbA_21, sogS_9, pilL_3	32		7:r:1,5 (Infantis)	TruSeq Nano DNA Library Prep Kit (Illumina)	Illumina NextSeq 500	SRR17880787
S33	2014	Broiler		1	+	ardA_2, trbA_21, sogS_9, pilL_3	32	7	7:r:1,5 (Infantis)	TruSeq Nano DNA Library Prep Kit (Illumina)	Illumina NextSeq 500	SRR17880786
S34	2014	Broiler		1	+	ardA_2, trbA_21, sogS_9, pilL_3	32		7:r:1,5 (Infantis)	TruSeq Nano DNA Library Prep Kit (Illumina)	Illumina NextSeq 500	SRR17880784
S35	2014	Broiler		2	+	ardA_2, trbA_21, sogS_9, pilL_3	32		7:r:1,5 (Infantis)	TruSeq Nano DNA Library Prep Kit (Illumina)	Illumina NextSeq 500	SRR17880783
S36	2014	Broiler		2	+	ardA_2, trbA_21, sogS_9, pilL_3	32		7:r:1,5 (Infantis)	TruSeq Nano DNA Library Prep Kit (Illumina)	Illumina NextSeq 500	SRR17880782
S37	2014	Broiler		2	+	ardA_2, trbA_21, sogS_9, pilL_3	32		7:r:1,5 (Infantis)	TruSeq Nano DNA Library Prep Kit (Illumina)	Illumina NextSeq 500	SRR17880781
S38	2015	Broiler		2	+	ardA_2, trbA_21, sogS_9, pilL_3	32	8	7:r:1,5 (Infantis)	TruSeq Nano DNA Library Prep Kit (Illumina)	Illumina NextSeq 500	SRR17880780
S39	2015	Broiler		1	+	ardA_2, trbA_21, sogS_9, pilL_3	32	9	7:r:1,5 (Infantis)	TruSeq Nano DNA Library Prep Kit (Illumina)	Illumina NextSeq 500	SRR17880779
S40	2015	Broiler		2	+	ardA_2, trbA_21, sogS_9, pilL_3	32		7:r:1,5 (Infantis)	TruSeq Nano DNA Library Prep Kit (Illumina)	Illumina NextSeq 500	SRR17880778
S41	2015	Broiler		1	+	ardA_2, trbA_21, sogS_9, pilL_3	32	9	7:r:1,5 (Infantis)	TruSeq Nano DNA Library Prep Kit (Illumina)	Illumina NextSeq 500	SRR17880777
S42	2015	Broiler		Independent	+	ardA_2, trbA_21, sogS_9, pilL_3	32		7:r:1,5 (Infantis)	TruSeq Nano DNA Library Prep Kit (Illumina)	Illumina NextSeq 500	SRR17880776
S43	2015	Broiler		2	+	ardA_2, trbA_21, sogS_9, pilL_3	32		7:r:1,5 (Infantis)	TruSeq Nano DNA Library Prep Kit (Illumina)	Illumina NextSeq 500	SRR17880775
S44	2015	Broiler		2	+	ardA_2, trbA_21, sogS_9, pilL_3	32		7:r:1,5 (Infantis)	TruSeq Nano DNA Library Prep Kit (Illumina)	Illumina NextSeq 500	SRR17880773
S45	2015	Broiler		2	+	ardA_2, trbA_21, sogS_9, pilL_3	32	10	7:r:1,5 (Infantis)	TruSeq Nano DNA Library Prep Kit (Illumina)	Illumina NextSeq 500	SRR17880772
S46	2015	Broiler		1	+	ardA_2, trbA_21, sogS_9, pilL_3	32		7:r:1,5 (Infantis)	TruSeq Nano DNA Library Prep Kit (Illumina)	Illumina NextSeq 500	SRR17880771
S47	2016	Broiler		Independent	+	ardA_2, trbA_21, sogS_9, pilL_3	32		7:r:1,5 (Infantis)	TruSeq Nano DNA Library Prep Kit (Illumina)	Illumina NextSeq 500	SRR17880770
S48	2016	Broiler		2	+	ardA_2, trbA_21, sogS_9, pilL_3	32	11	7:r:1,5 (Infantis)	TruSeq Nano DNA Library Prep Kit (Illumina)	Illumina NextSeq 500	SRR17880769
S49	2016	Broiler		2	+	ardA_2, trbA_21, sogS_9, pilL_3	32	11	7:r:1,5 (Infantis)	TruSeq Nano DNA Library Prep Kit (Illumina)	Illumina NextSeq 500	SRR17880768
S50	2016	Broiler		Independent	+	ardA_2, trbA_21, sogS_9, pilL_3	32		7:r:1,5 (Infantis)	TruSeq Nano DNA Library Prep Kit (Illumina)	Illumina NextSeq 500	SRR17880767
S51	2016	Broiler		1	+	ardA_2, trbA_21, sogS_9, pilL_3	32	12	7:r:1,5 (Infantis)	TruSeq Nano DNA Library Prep Kit (Illumina)	Illumina NextSeq 500	SRR17880766
S52	2016	Broiler		2	+	ardA_2, trbA_21, sogS_9, pilL_3	32		7:r:1,5 (Infantis)	TruSeq Nano DNA Library Prep Kit (Illumina)	Illumina NextSeq 500	SRR17880765
S53	2016	Broiler		2	+	ardA_2, trbA_21, sogS_9, pilL_3	32	8	7:r:1,5 (Infantis)	TruSeq Nano DNA Library Prep Kit (Illumina)	Illumina NextSeq 500	SRR17880764
S54	2016	Broiler		1	+	ardA_2, trbA_21, sogS_9, pilL_3	32		7:r:1,5 (Infantis)	TruSeq Nano DNA Library Prep Kit (Illumina)	Illumina NextSeq 500	SRR17880762
S55	2016	Broiler		2	+	ardA_2, trbA_21, sogS_9, pilL_3	32	10	7:r:1,5 (Infantis)	TruSeq Nano DNA Library Prep Kit (Illumina)	Illumina NextSeq 500	SRR17880761
S56	2016	Broiler		1	+	ardA_2, trbA_21, sogS_9, pilL_3	32		7:r:1,5 (Infantis)	TruSeq Nano DNA Library Prep Kit (Illumina)	Illumina NextSeq 500	SRR17880760
S57	2016	Broiler		2	+	ardA_2, trbA_21, sogS_9, pilL_3	32	10	7:r:1,5 (Infantis)	TruSeq Nano DNA Library Prep Kit (Illumina)	Illumina NextSeq 500	SRR17880759
S58	2016	Broiler		2	+	ardA_2, trbA_21, sogS_9, pilL_3	32	10	7:r:1,5 (Infantis)	TruSeq Nano DNA Library Prep Kit (Illumina)	Illumina NextSeq 500	SRR17880758
S59	2016	Broiler		1	+	ardA_2, trbA_21, sogS_9, pilL_3	32		7:r:1,5 (Infantis)	TruSeq Nano DNA Library Prep Kit (Illumina)	Illumina NextSeq 500	SRR17880757
S60	2016	Broiler		2	+	ardA_2, trbA_21, sogS_9, pilL_3	32		7:r:1,5 (Infantis)	TruSeq Nano DNA Library Prep Kit (Illumina)	Illumina NextSeq 500	SRR17880756
S61	2016	Broiler		2	+	ardA_2, trbA_21, sogS_9, pilL_3	32		7:r:1,5 (Infantis)	TruSeq Nano DNA Library Prep Kit (Illumina)	Illumina NextSeq 500	SRR17880755
S62	2017	Broiler		2	+	ardA_2, trbA_24, sogS_9, pilL_3	32		7:r:1,5 (Infantis)	TruSeq Nano DNA Library Prep Kit (Illumina)	Illumina NextSeq 500	SRR17880754
S63	2017	Broiler		2	+	ardA_2, trbA_21, sogS_9, pilL_3	32	8	7:r:1,5 (Infantis)	TruSeq Nano DNA Library Prep Kit (Illumina)	Illumina NextSeq 500	SRR17880753
S64	2017	Broiler		2	+	ardA_2, trbA_21, sogS_9, pilL_3	32	13	7:r:1,5 (Infantis)	TruSeq Nano DNA Library Prep Kit (Illumina)	Illumina NextSeq 500	SRR17880751
S65	2017	Broiler		Independent	+	ardA_2, trbA_21, sogS_9, pilL_3	32		7:r:1,5 (Infantis)	TruSeq Nano DNA Library Prep Kit (Illumina)	Illumina NextSeq 500	SRR17880750
S66	2017	Broiler		1	+	ardA_2, trbA_21, sogS_9, pilL_3	32	12	7:r:1,5 (Infantis)	TruSeq Nano DNA Library Prep Kit (Illumina)	Illumina NextSeq 500	SRR17880749
S67	2017	Broiler		1	+	ardA_2, trbA_21, sogS_9, pilL_3	32		7:r:1,5 (Infantis)	TruSeq Nano DNA Library Prep Kit (Illumina)	Illumina NextSeq 500	SRR17880748
S68	2017	Broiler		2	+	ardA_2, trbA_21, sogS_9, pilL_3	32	13	7:r:1,5 (Infantis)	TruSeq Nano DNA Library Prep Kit (Illumina)	Illumina NextSeq 500	SRR17880747
S69	2017	Broiler		1	+	ardA_2, trbA_21, sogS_9, pilL_3	32	12	7:r:1,5 (Infantis)	TruSeq Nano DNA Library Prep Kit (Illumina)	Illumina NextSeq 500	SRR17880746
S70	2017	Broiler		1	+	ardA_2, trbA_21, sogS_9, pilL_3	32	12	7:r:1,5 (Infantis)	TruSeq Nano DNA Library Prep Kit (Illumina)	Illumina NextSeq 500	SRR17880745
S71	2017	Broiler		2	+	ardA_2, trbA_21, sogS_9, pilL_3	32	8	7:r:1,5 (Infantis)	TruSeq Nano DNA Library Prep Kit (Illumina)	Illumina NextSeq 500	SRR17880744
S72	2017	Broiler		3	+	ardA_2, trbA_21, sogS_9, pilL_3	32	8	7:r:1,5 (Infantis)	TruSeq Nano DNA Library Prep Kit (Illumina)	Illumina NextSeq 500	SRR17880743
S73	2017	Broiler		3	+	ardA_2, trbA_21, sogS_9, pilL_3	32	1	7:r:1,5 (Infantis)	TruSeq Nano DNA Library Prep Kit (Illumina)	Illumina NextSeq 500	SRR17880742
S75	2017	Broiler		1	+	ardA_2, trbA_21, sogS_9, pilL_3	32	1	7:r:1,5 (Infantis)	TruSeq Nano DNA Library Prep Kit (Illumina)	Illumina NextSeq 500	SRR17880740
S76	2017	Broiler		3	+	ardA_2, trbA_21, sogS_9, pilL_3	32	1	7:r:1,5 (Infantis)	TruSeq Nano DNA Library Prep Kit (Illumina)	Illumina NextSeq 500	SRR17880739
S78	2017	Broiler		2	+	ardA_2, trbA_21, sogS_9, pilL_3	32		7:r:1,5 (Infantis)	TruSeq Nano DNA Library Prep Kit (Illumina)	Illumina NextSeq 500	SRR17880738
S79	2018	Broiler		2	+	ardA_2, trbA_21, sogS_9, pilL_3	32		7:r:1,5 (Infantis)	TruSeq Nano DNA Library Prep Kit (Illumina)	Illumina NextSeq 500	SRR17880737
S80	2018	Broiler		Independent	+	trbA_21, sogS_9, pilL_3	32		7:r:1,5 (Infantis)	TruSeq Nano DNA Library Prep Kit (Illumina)	Illumina NextSeq 500	SRR17880736
S81	2018	Broiler		3	+	ardA_2, trbA_21, sogS_9, pilL_3	32	1	7:r:1,5 (Infantis)	TruSeq Nano DNA Library Prep Kit (Illumina)	Illumina NextSeq 500	SRR17880735
S82	2018	Broiler		1	+	ardA_2, trbA_21, sogS_9, pilL_3	32		7:r:1,5 (Infantis)	TruSeq Nano DNA Library Prep Kit (Illumina)	Illumina NextSeq 500	SRR17880734
S83	2018	Broiler		1	+	ardA_2, trbA_21, sogS_9, pilL_3	32	14	7:r:1,5 (Infantis)	TruSeq Nano DNA Library Prep Kit (Illumina)	Illumina NextSeq 500	SRR17880733
S84	2018	Broiler		3	+	ardA_2, trbA_21, sogS_9, pilL_3	32	1	7:r:1,5 (Infantis)	TruSeq Nano DNA Library Prep Kit (Illumina)	Illumina NextSeq 500	SRR17880732
S85	2018	Broiler		2	+	ardA_2, trbA_21, sogS_9, pilL_3	32		7:r:1,5 (Infantis)	TruSeq Nano DNA Library Prep Kit (Illumina)	Illumina NextSeq 500	SRR17880731
S86	2018	Broiler		Independent	+	ardA_2, trbA_21, sogS_9, pilL_3	32		7:r:1,5 (Infantis)	TruSeq Nano DNA Library Prep Kit (Illumina)	Illumina NextSeq 500	SRR17880729
S87	2018	Broiler		2	+	ardA_2, trbA_21, sogS_9, pilL_3	32		7:r:1,5 (Infantis)	TruSeq Nano DNA Library Prep Kit (Illumina)	Illumina NextSeq 500	SRR17880728
S88	2018	Broiler		2	+	ardA_2, trbA_21, sogS_9, pilL_3	32		7:r:1,5 (Infantis)	TruSeq Nano DNA Library Prep Kit (Illumina)	Illumina NextSeq 500	SRR17880727
S89	2018	Broiler		3	+	ardA_2, trbA_21, sogS_9, pilL_3	32	1	7:r:1,5 (Infantis)	TruSeq Nano DNA Library Prep Kit (Illumina)	Illumina NextSeq 500	SRR17880726
S90	2018	Broiler		2	+	ardA_2, trbA_21, sogS_9, pilL_3	32	13	7:r:1,5 (Infantis)	TruSeq Nano DNA Library Prep Kit (Illumina)	Illumina NextSeq 500	SRR17880725
S91	2018	Broiler		1	+	ardA_2, trbA_21, sogS_9, pilL_3	32	2	7:r:1,5 (Infantis)	TruSeq Nano DNA Library Prep Kit (Illumina)	Illumina NextSeq 500	SRR17880724
S92	2018	Broiler		1	+	ardA_2, trbA_21, sogS_9, pilL_3	32		7:r:1,5 (Infantis)	TruSeq Nano DNA Library Prep Kit (Illumina)	Illumina NextSeq 500	SRR17880723
S93	2018	Broiler		3	+	ardA_2, trbA_21, sogS_9, pilL_3	32	1	7:r:1,5 (Infantis)	TruSeq Nano DNA Library Prep Kit (Illumina)	Illumina NextSeq 500	SRR17880722
S94	2010	Broiler		Independent	+	ardA_2, trbA_21, sogS_9, pilL_3	32		7:r:1,5 (Infantis)	TruSeq Nano DNA Library Prep Kit (Illumina)	Illumina NextSeq 500	SRR17880721
S95	2013	Broiler		2	+	ardA_2, trbA_21, sogS_9, pilL_3	32	3	7:r:1,5 (Infantis)	TruSeq Nano DNA Library Prep Kit (Illumina)	Illumina NextSeq 500	SRR17880720
S96	2015	Broiler		1	+	ardA_2, trbA_21, sogS_9, pilL_3	32	7	7:r:1,5 (Infantis)	TruSeq Nano DNA Library Prep Kit (Illumina)	Illumina NextSeq 500	SRR17880718
S97	2014	Breeding flock		2	-		32		7:r:1,5 (Infantis)	TruSeq Nano DNA Library Prep Kit (Illumina)	Illumina NextSeq 500	SRR17880717
S105	2014	Human	Feces		-		32		7:r:1,5 (Infantis)	NEBNext Ultra DNA Library Prep Kit (NEB)	Illumina NovaSeq 6000	SRR17880716
S106	2011	Human	Feces		+	ardA_2, trbA_21, sogS_9, pilL_3	32		7:r:1,5 (Infantis)	NEBNext Ultra DNA Library Prep Kit (NEB)	Illumina NovaSeq 6000	SRR17880816
S107	2014	Human	Urine		+	ardA_2, trbA_21, sogS_9, pilL_3	32	3	7:r:1,5 (Infantis)	NEBNext Ultra DNA Library Prep Kit (NEB)	Illumina NovaSeq 6000	SRR17880815
S108	2017	Human	Feces		-		32		7:r:1,5 (Infantis)	NEBNext Ultra DNA Library Prep Kit (NEB)	Illumina NovaSeq 6000	SRR17880814
S109	2017	Human	Feces		+	ardA_2, trbA_21, sogS_9, pilL_3	32		7:r:1,5 (Infantis)	NEBNext Ultra DNA Library Prep Kit (NEB)	Illumina NovaSeq 6000	SRR17880813
S110	2011	Human	Feces		+	ardA_2, trbA_21, sogS_9, pilL_3	32		7:r:1,5 (Infantis)	NEBNext Ultra DNA Library Prep Kit (NEB)	Illumina NovaSeq 6000	SRR17880812
S111	2016	Human	Feces		-		32		7:r:1,5 (Infantis)	NEBNext Ultra DNA Library Prep Kit (NEB)	Illumina NovaSeq 6000	SRR17880811
S112	2019	Human	Feces		+	ardA_2, trbA_21, sogS_9, pilL_3	32	2	7:r:1,5 (Infantis)	NEBNext Ultra DNA Library Prep Kit (NEB)	Illumina NovaSeq 6000	SRR17880810
S113	2016	Human	Feces		-		new ST		7:r:1,5 (Infantis)	NEBNext Ultra DNA Library Prep Kit (NEB)	Illumina NovaSeq 6000	SRR17880873
S114	2015	Human	Feces		+	ardA_2, trbA_21, sogS_9, pilL_3	32		7:r:1,5 (Infantis)	NEBNext Ultra DNA Library Prep Kit (NEB)	Illumina NovaSeq 6000	SRR17880872
S115	2015	Human	Feces		+	ardA_2, trbA_21, sogS_9, pilL_3	32		7:r:1,5 (Infantis)	NEBNext Ultra DNA Library Prep Kit (NEB)	Illumina NovaSeq 6000	SRR17880871
S116	2018	Human	Urine		+	ardA_2, trbA_21, sogS_9, pilL_3	32		7:r:1,5 (Infantis)	NEBNext Ultra DNA Library Prep Kit (NEB)	Illumina NovaSeq 6000	SRR17880870
S117	2018	Human	Feces		+	ardA_2, trbA_24, sogS_9, pilL_3	32	5	7:r:1,5 (Infantis)	NEBNext Ultra DNA Library Prep Kit (NEB)	Illumina NovaSeq 6000	SRR17880869
S118	2018	Human	Feces		+	ardA_2, trbA_21, sogS_9, pilL_3	32		7:r:1,5 (Infantis)	NEBNext Ultra DNA Library Prep Kit (NEB)	Illumina NovaSeq 6000	SRR17880868
S119	2016	Human	Feces		+	ardA_2, trbA_21, sogS_9, pilL_3	32		7:r:1,5 (Infantis)	NEBNext Ultra DNA Library Prep Kit (NEB)	Illumina NovaSeq 6000	SRR17880867
S120	2010	Human	Feces		-		32		7:r:1,5 (Infantis)	NEBNext Ultra DNA Library Prep Kit (NEB)	Illumina NovaSeq 6000	SRR17880866
S121a	2015	Human	Feces		+	ardA_2, trbA_21, sogS_9, pilL_3	32		7:r:1,5 (Infantis)	NEBNext Ultra DNA Library Prep Kit (NEB)	Illumina NovaSeq 6000	SRR17880865
S122	2015	Human	Urine		+	ardA_2, trbA_21, sogS_9, pilL_3	32		7:r:1,5 (Infantis)	NEBNext Ultra DNA Library Prep Kit (NEB)	Illumina NovaSeq 6000	SRR17880864
S123	2013	Human	Feces		+	ardA_2, trbA_21, sogS_9, pilL_3	32		7:r:1,5 (Infantis)	NEBNext Ultra DNA Library Prep Kit (NEB)	Illumina NovaSeq 6000	SRR17880862
S124a	2012	Human	Feces		+	ardA_2, trbA_21, sogS_9, pilL_3	32	3	7:r:1,5 (Infantis)	NEBNext Ultra DNA Library Prep Kit (NEB)	Illumina NovaSeq 6000	SRR17880861
S125	2015	Human	Feces		-		32		7:r:1,5 (Infantis)	NEBNext Ultra DNA Library Prep Kit (NEB)	Illumina NovaSeq 6000	SRR17880860
S137	2019	Human	Feces		+	ardA_2, trbA_21, sogS_9, pilL_3	32	1	7:r:1,5 (Infantis)	NEBNext Ultra DNA Library Prep Kit (NEB)	Illumina NovaSeq 6000	SRR17880859
S138	2019	Human	Feces		+	ardA_2, trbA_24, sogS_9, pilL_3	32	5	7:r:1,5 (Infantis)	NEBNext Ultra DNA Library Prep Kit (NEB)	Illumina NovaSeq 6000	SRR17880858
S139	2019	Human	Feces		-		32		7:r:1,5 (Infantis)	NEBNext Ultra DNA Library Prep Kit (NEB)	Illumina NovaSeq 6000	SRR17880857
S140	2019	Human	Feces		+	ardA_2, trbA_21, sogS_9, pilL_3	32		7:r:1,5 (Infantis)	NEBNext Ultra DNA Library Prep Kit (NEB)	Illumina NovaSeq 6000	SRR17880856
S141	2020	Human	Blood		+	ardA_2, trbA_21, sogS_9, pilL_3	32	4	7:r:1,5 (Infantis)	NEBNext Ultra DNA Library Prep Kit (NEB)	Illumina NovaSeq 6000	SRR17880855
S146	2020	Human	Urine		-		32		7:r:1,5 (Infantis)	NEBNext Ultra DNA Library Prep Kit (NEB)	Illumina NovaSeq 6000	SRR17880854
S156	2019	Broiler		3	+	ardA_2, trbA_21, sogS_9, pilL_3	32	1	7:r:1,5 (Infantis)	NEBNext Ultra DNA Library Prep Kit (NEB)	Illumina NovaSeq 6000	SRR17880853
S157	2019	Broiler		2	+	trbA_4, sogS_9, pilL_3	32		7:r:1,5 (Infantis)	NEBNext Ultra DNA Library Prep Kit (NEB)	Illumina NovaSeq 6000	SRR17880851
S158	2019	Broiler		3	+	ardA_2, trbA_21, sogS_9, pilL_3	32	1	7:r:1,5 (Infantis)	NEBNext Ultra DNA Library Prep Kit (NEB)	Illumina NovaSeq 6000	SRR17880850
S159	2019	Broiler		3	+	ardA_2, trbA_21, sogS_9, pilL_3	32		7:r:1,5 (Infantis)	NEBNext Ultra DNA Library Prep Kit (NEB)	Illumina NovaSeq 6000	SRR17880849
S160	2019	Broiler		2	+	ardA_2, trbA_21, sogS_9, pilL_3	32		7:r:1,5 (Infantis)	NEBNext Ultra DNA Library Prep Kit (NEB)	Illumina NovaSeq 6000	SRR17880848
S161	2019	Broiler		3	+	ardA_2, trbA_21, sogS_9, pilL_3	32	1	7:r:1,5 (Infantis)	NEBNext Ultra DNA Library Prep Kit (NEB)	Illumina NovaSeq 6000	SRR17880847
S162	2019	Broiler		2	+	ardA_2, trbA_21, sogS_9, pilL_3	32		7:r:1,5 (Infantis)	NEBNext Ultra DNA Library Prep Kit (NEB)	Illumina NovaSeq 6000	SRR17880846
S163	2019	Broiler		1	+	ardA_2, trbA_21, sogS_9, pilL_3	32		7:r:1,5 (Infantis)	NEBNext Ultra DNA Library Prep Kit (NEB)	Illumina NovaSeq 6000	SRR17880845
S164	2019	Broiler		Independent	+	trbA_4, sogS_9, pilL_3	32		7:r:1,5 (Infantis)	NEBNext Ultra DNA Library Prep Kit (NEB)	Illumina NovaSeq 6000	SRR17880844
S165	2019	Broiler		1	+	ardA_2, trbA_21, pilL_3	32		(-):r:1,5	NEBNext Ultra DNA Library Prep Kit (NEB)	Illumina NovaSeq 6000	SRR17880843
S166	2019	Broiler		2	+ (truncated)	ardA_2, trbA_21	32		7:r:1,5 (Infantis)	NEBNext Ultra DNA Library Prep Kit (NEB)	Illumina NovaSeq 6000	SRR17880842
S167	2019	Broiler		Independent	+	ardA_2, trbA_21, sogS_9, pilL_3	32		7:r:1,5 (Infantis)	NEBNext Ultra DNA Library Prep Kit (NEB)	Illumina NovaSeq 6000	SRR17880840
S168	2019	Broiler		3	+	ardA_2, trbA_21, sogS_9, pilL_3	32	1	7:r:1,5 (Infantis)	NEBNext Ultra DNA Library Prep Kit (NEB)	Illumina NovaSeq 6000	SRR17880839
S169	2019	Broiler		1	+	ardA_2, trbA_21, sogS_9, pilL_3	32	14	7:r:1,5 (Infantis)	NEBNext Ultra DNA Library Prep Kit (NEB)	Illumina NovaSeq 6000	SRR17880838
S170	2019	Broiler		2	+	ardA_2, trbA_21, sogS_9, pilL_3	32		7:r:1,5 (Infantis)	NEBNext Ultra DNA Library Prep Kit (NEB)	Illumina NovaSeq 6000	SRR17880837
S171	2019	Broiler		2	+	ardA_2, trbA_21, sogS_9, pilL_3	32		7:r:1,5 (Infantis)	NEBNext Ultra DNA Library Prep Kit (NEB)	Illumina NovaSeq 6000	SRR17880836
S191	2020	Human	Urine		+	ardA_1, trbA_21, sogS_9, pilL_3	32		7:r:1,5 (Infantis)	NEBNext Ultra DNA Library Prep Kit (NEB)	Illumina NovaSeq 6000	SRR17880835
S193	2020	Broiler		2	+	ardA_2, trbA_24, sogS_9, pilL_3	32		7:r:1,5 (Infantis)	NEBNext Ultra DNA Library Prep Kit (NEB)	Illumina NovaSeq 6000	SRR17880834
S194	2020	Broiler		3	+	ardA_2, trbA_21, sogS_9, pilL_3	32	1	7:r:1,5 (Infantis)	NEBNext Ultra DNA Library Prep Kit (NEB)	Illumina NovaSeq 6000	SRR17880833
S195	2020	Broiler		2	+	ardA_2, trbA_21, sogS_9, pilL_3	32		7:r:1,5 (Infantis)	NEBNext Ultra DNA Library Prep Kit (NEB)	Illumina NovaSeq 6000	SRR17880832
S196	2020	Broiler		3	+	ardA_2, trbA_21, sogS_9, pilL_3	32	1	7:r:1,5 (Infantis)	NEBNext Ultra DNA Library Prep Kit (NEB)	Illumina NovaSeq 6000	SRR17880831
S197	2020	Broiler		1	+	ardA_2, trbA_21, sogS_9, pilL_3	32		7:r:1,5 (Infantis)	NEBNext Ultra DNA Library Prep Kit (NEB)	Illumina NovaSeq 6000	SRR17880829
S198	2020	Broiler		3	+	ardA_2, trbA_21, sogS_9, pilL_3	32	1	7:r:1,5 (Infantis)	NEBNext Ultra DNA Library Prep Kit (NEB)	Illumina NovaSeq 6000	SRR17880828
S199	2020	Broiler		2	+ (truncated)	ardA_2, trbA_21, sogS_9, pilL_3	32		7:r:1,5 (Infantis)	NEBNext Ultra DNA Library Prep Kit (NEB)	Illumina NovaSeq 6000	SRR17880827
S200	2020	Broiler		2	+	ardA_2, trbA_21, sogS_9, pilL_3	32		7:r:1,5 (Infantis)	NEBNext Ultra DNA Library Prep Kit (NEB)	Illumina NovaSeq 6000	SRR17880826
S201	2020	Broiler		Independent	+	ardA_2, trbA_21, sogS_9, pilL_3	32		7:r:1,5 (Infantis)	NEBNext Ultra DNA Library Prep Kit (NEB)	Illumina NovaSeq 6000	SRR17880825
S202	2020	Broiler		Independent	+ (truncated)	replI1_2, trbA_4, sogS_9, sogS_1, pilL_2	32		(-):r:1,5	NEBNext Ultra DNA Library Prep Kit (NEB)	Illumina NovaSeq 6000	SRR17880824
S203	2020	Broiler		3	+	ardA_2, trbA_21, sogS_9, pilL_3	32	4	7:r:1,5 (Infantis)	NEBNext Ultra DNA Library Prep Kit (NEB)	Illumina NovaSeq 6000	SRR17880823
S204	2020	Broiler		Independent	+	ardA_2, trbA_21, sogS_9, pilL_3	32		7:r:1,5 (Infantis)	NEBNext Ultra DNA Library Prep Kit (NEB)	Illumina NovaSeq 6000	SRR17880822
S205	2020	Broiler		2	+	ardA_2, trbA_21, sogS_9, pilL_3	32		7:r:1,5 (Infantis)	NEBNext Ultra DNA Library Prep Kit (NEB)	Illumina NovaSeq 6000	SRR17880821
S206	2020	Broiler		1	+	ardA_2, trbA_21, sogS_9, pilL_3	32		7:r:1,5 (Infantis)	NEBNext Ultra DNA Library Prep Kit (NEB)	Illumina NovaSeq 6000	SRR17880820
S207	2020	Broiler		2	+	ardA_2, trbA_21, sogS_9, pilL_3	32		7:r:1,5 (Infantis)	NEBNext Ultra DNA Library Prep Kit (NEB)	Illumina NovaSeq 6000	SRR17880818
S208	2020	Broiler		1	+	ardA_2, trbA_21, sogS_9, pilL_3	32		7:r:1,5 (Infantis)	NEBNext Ultra DNA Library Prep Kit (NEB)	Illumina NovaSeq 6000	SRR17880817
S209	2020	Broiler		3	+	ardA_2, trbA_21, sogS_9, pilL_3	32		7:r:1,5 (Infantis)	NEBNext Ultra DNA Library Prep Kit (NEB)	Illumina NovaSeq 6000	SRR17880809
S210	2020	Broiler		2	+	ardA_2, trbA_21, sogS_9, pilL_3	32		7:r:1,5 (Infantis)	NEBNext Ultra DNA Library Prep Kit (NEB)	Illumina NovaSeq 6000	SRR17880808
S211	2020	Broiler		2	+	ardA_2, trbA_24, sogS_9, pilL_3	32		7:r:1,5 (Infantis)	NEBNext Ultra DNA Library Prep Kit (NEB)	Illumina NovaSeq 6000	SRR17880807
S212	2020	Broiler		2	+	ardA_2, trbA_21, sogS_9, pilL_3	32		7:r:1,5 (Infantis)	NEBNext Ultra DNA Library Prep Kit (NEB)	Illumina NovaSeq 6000	SRR17880806
S213	2020	Broiler		2	+	ardA_2, trbA_21, sogS_9, pilL_3	32		7:r:1,5 (Infantis)	NEBNext Ultra DNA Library Prep Kit (NEB)	Illumina NovaSeq 6000	SRR17880805
S214	2020	Broiler		3	+	ardA_2, trbA_21, sogS_9, pilL_3	32		7:r:1,5 (Infantis)	NEBNext Ultra DNA Library Prep Kit (NEB)	Illumina NovaSeq 6000	SRR17880804
S215	2020	Broiler		2	+	ardA_2, trbA_21, sogS_9, pilL_3	32		7:r:1,5 (Infantis)	NEBNext Ultra DNA Library Prep Kit (NEB)	Illumina NovaSeq 6000	SRR17880803
S216	2020	Broiler		Independent	+	trbA_4, sogS_9, pilL_3	32		7:r:1,5 (Infantis)	NEBNext Ultra DNA Library Prep Kit (NEB)	Illumina NovaSeq 6000	SRR17880802
S217	2021	Broiler		2	+	trbA_4, sogS_9, pilL_3	32		7:r:1,5 (Infantis)	NEBNext Ultra DNA Library Prep Kit (NEB)	Illumina NovaSeq 6000	SRR17880800

## Sheet: TableS2_pESI_genes
Table S2. Presence/absence profile of pESI-encoded genes. Gene presence is indicated with a plus sign, gene absence with a minus sign. Genes are colored according to their genetic background.
	Conserved region: pESI backbone					Conserved region: virulence genes						Variable pESI region					Gene	Description	Reference
Isolate name	faeAB	hyp	ipfA	irp2	traC	ipfC (htrE)	irp1	klfD (pefC, faeD)	klfI (faeI)	psn (fyuA)	tehA	arsA	intI1	merA	qacEΔ1		faeAB	K88-like pESI (Klf) fimbriae	Aviv et al. 2016 mBio e01395-16
S1	+	+	+	+	+	+	+	+	+	+	+	-	+	+	+		hyp	Hypothetical protein	Aviv et al. 2016 mBio e01395-16
S2	+	+	+	+	+	+	+	+	+	+	+	-	+	+	+		ipfA	Infantis plasmid-encoded (Ipf) fimbriae	Aviv et al. 2016 mBio e01395-16
S3	+	+	+	+	+	+	+	+	+	+	+	-	+	+	+		irp2	Yersiniabactin (ybt) operon	Aviv et al. 2016 mBio e01395-16
S4	+	+	+	+	+	+	+	+	+	+	+	-	+	+	+		traC	Transfer region	Aviv et al. 2016 mBio e01395-16
S5	-	-	-	-	-	-	-	-	-	-	-	-	-	-	-		ipfC	Infantis plasmid-encoded (Ipf) fimbriae	Aviv et al. 2016 mBio e01395-16
S6	-	-	-	-	-	-	-	-	-	-	-	-	-	-	-		irp1	Yersiniabactin (ybt) operon	Szmolka et al. 2018 Food Microbiol 71: 25-31
S7	-	-	-	-	-	-	-	-	-	-	-	-	-	-	-		klfD (pefC, faeD)	K88-like pESI (Klf) fimbriae	Szmolka et al. 2018 Food Microbiol 71: 25-31
S8	-	-	-	-	-	-	-	-	-	-	-	-	-	-	-		klfI	K88-like pESI (Klf) fimbriae	Szmolka et al. 2018 Food Microbiol 71: 25-31
S9	+	+	+	+	+	+	+	+	+	+	+	-	+	+	+		psn	Yersiniabactin (ybt) operon	Szmolka et al. 2018 Food Microbiol 71: 25-31
S10	+	+	+	+	+	+	+	+	+	+	+	-	+	+	+		tehA	Tellurite resistance	Szmolka et al. 2018 Food Microbiol 71: 25-31
S11	+	+	+	+	+	+	+	+	+	+	+	-	+	+	+		arsA	Arsenic resistance	Aviv et al. 2016 mBio e01395-16
S12	+	+	+	+	+	+	+	+	+	+	+	-	+	+	+		intI1	Class 1 integron integrase	Aviv et al. 2016 mBio e01395-16
S13	+	+	+	+	+	+	+	+	+	+	+	-	+	+	+		merA	Mercury resistance	Aviv et al. 2016 mBio e01395-16
S14	+	+	+	+	+	+	+	+	+	+	+	-	+	+	+		qacEΔ1	Resistance to quaternary ammonium compounds	Aviv et al. 2016 mBio e01395-16
S16	+	+	+	+	+	+	+	+	+	+	+	-	+	+	+
S17	+	+	+	+	+	+	+	+	+	+	+	-	+	+	+
S18	+	+	+	+	+	+	+	+	+	+	+	-	+	+	+
S19	+	+	+	+	+	+	+	+	+	+	+	-	-	-	-
S20	+	+	+	+	+	+	+	+	+	+	+	-	+	+	+
S21	+	+	+	+	+	+	+	+	+	+	+	-	+	+	+
S22	+	+	+	+	+	+	+	+	+	+	+	-	+	+	+
S24	+	+	+	+	+	+	+	+	+	+	+	-	+	+	+
S25	+	+	+	+	+	+	+	+	+	+	+	-	+	+	+
S27	+	+	+	+	+	+	+	+	+	+	+	-	+	+	+
S28	+	+	+	+	+	+	+	+	+	+	+	-	+	+	+
S29	+	+	+	+	+	+	+	+	+	+	+	-	+	+	+
S30	+	+	+	+	+	+	+	+	+	+	+	-	+	+	+
S31	+	-	+	+	+	+	+	+	+	+	+	-	+	+	+
S32	+	+	+	+	+	+	+	+	+	+	+	-	+	+	+
S33	+	+	+	+	+	+	+	+	+	+	+	-	+	+	+
S34	+	+	+	+	+	+	+	+	+	+	+	-	+	+	+
S35	+	+	+	+	+	+	+	+	+	+	+	-	+	+	+
S36	+	+	+	+	+	+	+	+	+	+	+	-	+	+	+
S37	+	+	+	+	+	+	+	+	+	+	+	-	+	+	+
S38	+	+	+	+	+	+	+	+	+	+	+	-	+	+	+
S39	+	+	+	+	+	+	+	+	+	+	+	-	+	+	+
S40	+	+	+	+	+	+	+	+	+	+	+	-	+	+	+
S41	+	+	+	+	+	+	+	+	+	+	+	-	+	+	+
S42	+	+	+	+	+	+	+	+	+	+	+	-	+	+	+
S43	+	+	+	+	+	+	+	+	+	+	+	-	+	+	+
S44	+	+	+	+	+	+	+	+	+	+	+	-	+	+	+
S45	+	+	+	+	+	+	+	+	+	+	+	-	+	+	+
S46	+	+	+	+	+	+	+	+	+	+	+	-	+	+	+
S47	+	+	+	+	+	+	+	+	+	+	+	-	+	+	+
S48	+	+	+	+	+	+	+	+	+	+	+	-	+	+	+
S49	+	+	+	+	+	+	+	+	+	+	+	-	+	+	+
S50	+	+	+	+	+	+	+	+	+	+	+	-	+	+	+
S51	+	+	+	+	+	+	+	+	+	+	+	-	+	+	+
S52	+	+	+	+	+	+	+	+	+	+	+	-	+	+	+
S53	+	+	+	+	+	+	+	+	+	+	+	-	+	+	+
S54	+	+	+	+	+	+	+	+	+	+	+	-	+	+	+
S55	+	+	+	+	+	+	+	+	+	+	+	-	+	+	+
S56	+	+	+	+	+	+	+	+	+	+	+	-	+	+	+
S57	+	+	+	+	+	+	+	+	+	+	+	-	+	+	+
S58	+	+	+	+	+	+	+	+	+	+	+	-	+	+	+
S59	+	+	+	+	+	+	+	+	+	+	+	-	+	+	+
S60	+	+	+	+	+	+	+	+	+	+	+	-	+	+	+
S61	+	+	+	+	+	+	+	+	+	+	+	-	+	+	+
S62	+	-	+	+	+	+	+	+	+	+	+	-	+	+	+
S63	+	+	+	+	+	+	+	+	+	+	+	-	+	+	+
S64	+	+	+	+	+	+	+	+	+	+	+	-	+	+	+
S65	+	+	+	+	+	+	+	+	+	+	+	-	+	+	+
S66	+	+	+	+	+	+	+	+	+	+	+	-	+	+	+
S67	+	+	+	+	+	+	+	+	+	+	+	-	+	+	+
S68	+	+	+	+	+	+	+	+	+	+	+	-	+	+	+
S69	+	+	+	+	+	+	+	+	+	+	+	-	+	+	+
S70	+	+	+	+	+	+	+	+	+	+	+	-	+	+	+
S71	+	+	+	+	+	+	+	+	+	+	+	-	+	+	+
S72	+	+	+	+	+	+	+	+	+	+	+	-	+	+	+
S73	+	+	+	+	+	+	+	+	+	+	+	-	+	+	+
S75	+	+	+	+	+	+	+	+	+	+	+	-	+	+	+
S76	+	+	+	+	+	+	+	+	+	+	+	-	+	+	+
S78	+	+	+	+	+	+	+	+	+	+	+	-	+	+	+
S79	+	+	+	+	+	+	+	+	+	+	+	-	+	+	+
S80	+	+	+	+	+	+	+	+	+	+	+	-	+	+	+
S81	+	+	+	+	+	+	+	+	+	+	+	-	+	+	+
S82	+	+	+	+	+	+	+	+	+	+	+	-	+	+	+
S83	+	+	+	+	+	+	+	+	+	+	+	-	+	+	+
S84	+	+	+	+	+	+	+	+	+	+	+	-	+	+	+
S85	+	+	+	+	+	+	+	+	+	+	+	-	+	+	+
S86	+	+	+	+	+	+	+	+	+	+	+	-	+	+	+
S87	+	+	+	+	+	+	+	+	+	+	+	-	+	+	+
S88	+	+	+	+	+	+	+	+	+	+	+	-	+	+	+
S89	+	+	+	+	+	+	+	+	+	+	+	-	+	+	+
S90	+	+	+	+	+	+	+	+	+	+	+	-	+	+	+
S91	+	+	+	+	+	+	+	+	+	+	+	-	+	+	+
S92	+	+	+	+	+	+	+	+	+	+	+	-	+	+	+
S93	+	+	+	+	+	+	+	+	+	+	+	-	+	+	+
S94	+	+	+	+	+	+	+	+	+	+	+	-	+	+	+
S95	+	+	+	+	+	+	+	+	+	+	+	-	+	+	+
S96	+	+	+	+	+	+	+	+	+	+	+	-	+	+	+
S97	-	-	-	-	-	-	-	-	-	-	-	-	-	-	-
S105	-	-	-	-	-	-	-	-	-	-	-	-	-	-	-
S106	+	+	+	+	+	+	+	+	+	+	+	-	+	+	+
S107	+	+	+	+	+	+	+	+	+	+	+	-	+	+	+
S108	-	-	-	-	-	-	-	-	-	-	-	-	-	-	-
S109	+	+	+	+	+	+	+	+	+	+	+	-	+	+	+
S110	+	+	+	+	+	+	+	+	+	+	+	-	+	+	+
S111	-	-	-	-	-	-	-	-	-	-	-	-	-	-	-
S112	+	+	+	+	+	+	+	+	+	+	+	-	+	+	+
S113	-	-	-	-	-	-	-	-	-	-	-	-	-	-	-
S114	+	+	+	+	+	+	+	+	+	+	+	-	+	+	+
S115	+	+	+	+	+	+	+	+	+	+	+	-	+	+	+
S116	+	+	+	+	+	+	+	+	+	+	+	-	+	+	+
S117	+	-	+	+	+	+	+	+	+	+	+	-	+	+	+
S118	+	+	+	+	+	+	+	+	+	+	+	-	+	+	+
S119	+	+	+	+	+	+	+	+	+	+	+	-	+	+	+
S120	-	-	-	-	-	-	-	-	-	-	-	-	+	+	+
S121a	+	+	+	+	+	+	+	+	+	+	+	-	+	+	+
S122	+	+	+	+	+	+	+	+	+	+	+	-	+	+	+
S123	+	+	+	+	+	+	+	+	+	+	+	-	+	+	+
S124a	+	+	+	+	+	+	+	+	+	+	+	-	+	+	+
S125	-	-	-	-	-	-	-	-	-	-	-	-	-	-	-
S137	+	+	+	+	+	+	+	+	+	+	+	-	+	+	+
S138	+	-	+	+	+	+	+	+	+	+	+	-	+	+	+
S139	-	-	-	-	-	-	-	-	-	-	-	-	-	-	-
S140	+	+	+	+	+	+	+	+	+	+	+	-	+	+	+
S141	+	+	+	+	+	+	+	+	+	+	+	-	+	+	+
S146	-	-	-	-	-	-	-	-	-	-	-	-	-	-	-
S156	+	+	+	+	+	+	+	+	+	+	+	-	+	+	+
S157	+	-	+	+	+	+	+	+	+	+	+	-	+	+	+
S158	+	+	+	+	+	+	+	+	+	+	+	-	+	+	+
S159	+	+	+	+	+	+	+	+	+	+	+	-	+	+	+
S160	+	+	+	+	+	+	+	+	+	+	+	-	+	+	+
S161	+	+	+	+	+	+	+	+	+	+	+	-	+	+	+
S162	+	+	+	+	+	+	+	+	+	+	+	-	+	+	+
S163	+	+	+	+	+	+	+	+	+	+	+	-	+	+	+
S164	+	-	+	+	+	+	+	+	+	+	+	-	+	+	+
S165	+	+	+	+	+	+	+	+	+	+	+	-	+	+	+
S166	+	+	+	+	-	+	+	+	+	+	+	-	-	-	-
S167	+	+	+	+	+	+	+	+	+	+	+	-	+	+	+
S168	+	+	+	+	+	+	+	+	+	+	+	-	+	+	+
S169	+	+	+	+	+	+	+	+	+	+	+	-	+	+	+
S170	+	+	+	+	+	+	+	+	+	+	+	-	+	+	+
S171	+	+	+	+	+	+	+	+	+	+	+	-	+	+	+
S191	+	+	+	+	+	+	+	+	+	+	+	-	+	+	+
S193	+	-	+	+	+	+	+	+	+	+	+	-	+	+	+
S194	+	+	+	+	+	+	+	+	+	+	+	-	+	+	+
S195	+	+	+	+	+	+	+	+	+	+	+	-	+	+	+
S196	+	+	+	+	+	+	+	+	+	+	+	-	+	+	+
S197	+	+	+	+	+	+	+	+	+	+	+	-	+	+	+
S198	+	+	+	+	+	+	+	+	+	+	+	-	+	+	+
S199	+	+	+	+	+	+	+	+	+	+	+	-	-	-	-
S200	+	+	+	+	+	+	+	+	+	+	+	-	+	+	+
S201	+	+	+	+	+	+	+	+	+	+	+	-	+	+	+
S202	+	-	+	+	+	+	+	+	+	+	+	-	-	-	-
S203	+	+	+	+	+	+	+	+	+	+	+	-	+	+	+
S204	+	+	+	+	+	+	+	+	+	+	+	-	+	+	+
S205	+	+	+	+	+	+	+	+	+	+	+	-	+	+	+
S206	+	+	+	+	+	+	+	+	+	+	+	-	+	+	+
S207	+	+	+	+	+	+	+	+	+	+	+	-	+	+	+
S208	+	+	+	+	+	+	+	+	+	+	+	-	+	+	+
S209	+	+	+	+	+	+	+	+	+	+	+	-	+	+	+
S210	+	+	+	+	+	+	+	+	+	+	+	-	+	+	+
S211	+	-	+	+	+	+	+	+	+	+	+	-	+	+	+
S212	+	+	+	+	+	+	+	+	+	+	+	-	+	+	+
S213	+	+	+	+	+	+	+	+	+	+	+	-	+	+	+
S214	+	+	+	+	+	+	+	+	+	+	+	-	+	+	+
S215	+	+	+	+	+	+	+	+	+	+	+	-	+	+	+
S216	+	-	+	+	+	+	+	+	+	+	+	-	+	+	+
S217	+	-	+	+	+	+	+	+	+	+	+	-	+	+	+

## Sheet: TableS3_ARGs
Table S3. Presence/absence profiles of antimicrobial resistance genes and resistance-associated mutations. Gene presence is indicated with a plus sign, gene absence with a minus sign. Explanation of resistotype codes is provided on the right of the table.
	Antimicrobial class	Tetracyclines	Aminoglycosides							Folic acid antagonists: sulfamides			Folic acid antagonists: trimethoprim			Phenicols		Quinolones				Penicillins				Nitrofurantoin		Resistotype coding	pESI presence	ARGs and resistance-associated mutations
Isolate name	Resistotype (coded)	tet(A)	aac(6´)-Iaa#	aadA1 (ant(3'')-Ia)	aadA2b	ant(2'')-Ia (aadB)	aph(3'')-Ib (strA)	aph(6)-Id (strB)	aph(3')-Ia	sul1	sul2	sul3	dfrA1	dfrA8	dfrA14	cmlA1	floR	parC (T57S)	gyrA (S83Y)	gyrA (D87Y)	qnrS1	blaTEM-1A	blaTEM-1B	blaTEM-1C	blaTEM-1D	nfsA (NS159)		1	+	tet(A), aac(6')-Iaa, aadA1, sul1, parC (T57S), gyrA (S83Y), qnrS1, blaTEM-1B, nfsA (NS159)
S1	10	+	+	+	-	-	-	-	-	+	-	-	-	-	-	-	-	+	+	-	-	-	-	-	-	+		2	+	tet(A), aac(6')-Iaa, aadA1, sul1, parC (T57S), gyrA (S83Y), blaTEM-1B
S2	10	+	+	+	-	-	-	-	-	+	-	-	-	-	-	-	-	+	+	-	-	-	-	-	-	+		3	+	tet(A), aac(6')-Iaa, aadA1, sul1, parC (T57S), gyrA (S83Y), blaTEM-1C, nfsA (NS159)
S3	10	+	+	+	-	-	-	-	-	+	-	-	-	-	-	-	-	+	+	-	-	-	-	-	-	+		4	+	tet(A), aac(6')-Iaa, aadA1, sul1, parC (T57S), gyrA (S83Y), blaTEM-1D, nfsA (NS159)
S4	10	+	+	+	-	-	-	-	-	+	-	-	-	-	-	-	-	+	+	-	-	-	-	-	-	+		5	-	tet(A), aac(6')-Iaa, ant(2'')-Ia, sul1, dfrA1, cmlA1, parC (T57S), gyrA (D87Y), blaTEM-1B
S5	11	-	+	-	-	-	-	-	-	-	-	-	-	-	-	-	-	+	-	-	-	-	-	-	-	-		6	+	tet(A), aac(6')-Iaa, aadA1, aph(3'')-Ia, aph(3'')-Ib, aph(6)-Id, sul1, sul2, dfrA14, floR, parC (T57S), gyrA (S83Y), blaTEM-1A, nfsA (NS159)
S6	11	-	+	-	-	-	-	-	-	-	-	-	-	-	-	-	-	+	-	-	-	-	-	-	-	-		7	+	tet(A), aac(6')-Iaa, aadA1, aadA2, sul1, sul3, dfrA8, cmlA1, parC (T57S), gyrA (S83Y), blaTEM-1B, nfsA (NS159)
S7	11	-	+	-	-	-	-	-	-	-	-	-	-	-	-	-	-	+	-	-	-	-	-	-	-	-		8	+	tet(A), aac(6')-Iaa, aadA1, sul1, dfrA14, parC (T57S), gyrA (S83Y), nfsA (NS159)
S8	11	-	+	-	-	-	-	-	-	-	-	-	-	-	-	-	-	+	-	-	-	-	-	-	-	-		9	+ (truncated)	aac(6')-Iaa, aadA1, sul2, dfrA1, parC (T57S), gyrA (S83Y), blaTEM-1B, nfsA (NS159)
S9	10	+	+	+	-	-	-	-	-	+	-	-	-	-	-	-	-	+	+	-	-	-	-	-	-	+		10	+	tet(A), aac(6')-Iaa, aadA1, sul1, parC (T57S), gyrA (S83Y), nfsA (NS159)
S10	10	+	+	+	-	-	-	-	-	+	-	-	-	-	-	-	-	+	+	-	-	-	-	-	-	+		11	-	aac(6')-Iaa, parC (T57S)
S11	10	+	+	+	-	-	-	-	-	+	-	-	-	-	-	-	-	+	+	-	-	-	-	-	-	+		12	+ (truncated)	aac(6')-Iaa, parC (T57S), gyrA (S83Y), nfsA (NS159)
S12	10	+	+	+	-	-	-	-	-	+	-	-	-	-	-	-	-	+	+	-	-	-	-	-	-	+
S13	2	+	+	+	-	-	-	-	-	+	-	-	-	-	-	-	-	+	+	-	-	-	+	-	-	no nfsA gene
S14	10	+	+	+	-	-	-	-	-	+	-	-	-	-	-	-	-	+	+	-	-	-	-	-	-	+
S16	10	+	+	+	-	-	-	-	-	+	-	-	-	-	-	-	-	+	+	-	-	-	-	-	-	+
S17	10	+	+	+	-	-	-	-	-	+	-	-	-	-	-	-	-	+	+	-	-	-	-	-	-	+
S18	10	+	+	+	-	-	-	-	-	+	-	-	-	-	-	-	-	+	+	-	-	-	-	-	-	+
S19	12	-	+	-	-	-	-	-	-	-	-	-	-	-	-	-	-	+	+	-	-	-	-	-	-	+
S20	10	+	+	+	-	-	-	-	-	+	-	-	-	-	-	-	-	+	+	-	-	-	-	-	-	+
S21	10	+	+	+	-	-	-	-	-	+	-	-	-	-	-	-	-	+	+	-	-	-	-	-	-	+
S22	10	+	+	+	-	-	-	-	-	+	-	-	-	-	-	-	-	+	+	-	-	-	-	-	-	+
S24	3	+	+	+	-	-	-	-	-	+	-	-	-	-	-	-	-	+	+	-	-	-	-	+	-	+
S25	10	+	+	+	-	-	-	-	-	+	-	-	-	-	-	-	-	+	+	-	-	-	-	-	-	+
S27	10	+	+	+	-	-	-	-	-	+	-	-	-	-	-	-	-	+	+	-	-	-	-	-	-	+
S28	10	+	+	+	-	-	-	-	-	+	-	-	-	-	-	-	-	+	+	-	-	-	-	-	-	+
S29	10	+	+	+	-	-	-	-	-	+	-	-	-	-	-	-	-	+	+	-	-	-	-	-	-	+
S30	10	+	+	+	-	-	-	-	-	+	-	-	-	-	-	-	-	+	+	-	-	-	-	-	-	+
S31	10	+	+	+	-	-	-	-	-	+	-	-	-	-	-	-	-	+	+	-	-	-	-	-	-	+
S32	10	+	+	+	-	-	-	-	-	+	-	-	-	-	-	-	-	+	+	-	-	-	-	-	-	+
S33	10	+	+	+	-	-	-	-	-	+	-	-	-	-	-	-	-	+	+	-	-	-	-	-	-	+
S34	10	+	+	+	-	-	-	-	-	+	-	-	-	-	-	-	-	+	+	-	-	-	-	-	-	+
S35	10	+	+	+	-	-	-	-	-	+	-	-	-	-	-	-	-	+	+	-	-	-	-	-	-	+
S36	10	+	+	+	-	-	-	-	-	+	-	-	-	-	-	-	-	+	+	-	-	-	-	-	-	+
S37	10	+	+	+	-	-	-	-	-	+	-	-	-	-	-	-	-	+	+	-	-	-	-	-	-	+
S38	10	+	+	+	-	-	-	-	-	+	-	-	-	-	-	-	-	+	+	-	-	-	-	-	-	+
S39	10	+	+	+	-	-	-	-	-	+	-	-	-	-	-	-	-	+	+	-	-	-	-	-	-	+
S40	10	+	+	+	-	-	-	-	-	+	-	-	-	-	-	-	-	+	+	-	-	-	-	-	-	+
S41	10	+	+	+	-	-	-	-	-	+	-	-	-	-	-	-	-	+	+	-	-	-	-	-	-	+
S42	10	+	+	+	-	-	-	-	-	+	-	-	-	-	-	-	-	+	+	-	-	-	-	-	-	+
S43	10	+	+	+	-	-	-	-	-	+	-	-	-	-	-	-	-	+	+	-	-	-	-	-	-	+
S44	10	+	+	+	-	-	-	-	-	+	-	-	-	-	-	-	-	+	+	-	-	-	-	-	-	+
S45	10	+	+	+	-	-	-	-	-	+	-	-	-	-	-	-	-	+	+	-	-	-	-	-	-	+
S46	10	+	+	+	-	-	-	-	-	+	-	-	-	-	-	-	-	+	+	-	-	-	-	-	-	+
S47	10	+	+	+	-	-	-	-	-	+	-	-	-	-	-	-	-	+	+	-	-	-	-	-	-	+
S48	10	+	+	+	-	-	-	-	-	+	-	-	-	-	-	-	-	+	+	-	-	-	-	-	-	+
S49	10	+	+	+	-	-	-	-	-	+	-	-	-	-	-	-	-	+	+	-	-	-	-	-	-	+
S50	10	+	+	+	-	-	-	-	-	+	-	-	-	-	-	-	-	+	+	-	-	-	-	-	-	+
S51	10	+	+	+	-	-	-	-	-	+	-	-	-	-	-	-	-	+	+	-	-	-	-	-	-	+
S52	10	+	+	+	-	-	-	-	-	+	-	-	-	-	-	-	-	+	+	-	-	-	-	-	-	+
S53	10	+	+	+	-	-	-	-	-	+	-	-	-	-	-	-	-	+	+	-	-	-	-	-	-	+
S54	10	+	+	+	-	-	-	-	-	+	-	-	-	-	-	-	-	+	+	-	-	-	-	-	-	+
S55	10	+	+	+	-	-	-	-	-	+	-	-	-	-	-	-	-	+	+	-	-	-	-	-	-	+
S56	10	+	+	+	-	-	-	-	-	+	-	-	-	-	-	-	-	+	+	-	-	-	-	-	-	+
S57	10	+	+	+	-	-	-	-	-	+	-	-	-	-	-	-	-	+	+	-	-	-	-	-	-	+
S58	10	+	+	+	-	-	-	-	-	+	-	-	-	-	-	-	-	+	+	-	-	-	-	-	-	+
S59	10	+	+	+	-	-	-	-	-	+	-	-	-	-	-	-	-	+	+	-	-	-	-	-	-	+
S60	10	+	+	+	-	-	-	-	-	+	-	-	-	-	-	-	-	+	+	-	-	-	-	-	-	+
S61	10	+	+	+	-	-	-	-	-	+	-	-	-	-	-	-	-	+	+	-	-	-	-	-	-	+
S62	3	+	+	+	-	-	-	-	-	+	-	-	-	-	-	-	-	+	+	-	-	-	-	+	-	+
S63	10	+	+	+	-	-	-	-	-	+	-	-	-	-	-	-	-	+	+	-	-	-	-	-	-	+
S64	10	+	+	+	-	-	-	-	-	+	-	-	-	-	-	-	-	+	+	-	-	-	-	-	-	+
S65	10	+	+	+	-	-	-	-	-	+	-	-	-	-	-	-	-	+	+	-	-	-	-	-	-	+
S66	10	+	+	+	-	-	-	-	-	+	-	-	-	-	-	-	-	+	+	-	-	-	-	-	-	+
S67	1	+	+	+	-	-	-	-	-	+	-	-	-	-	-	-	-	+	+	-	+	-	+	-	-	+
S68	10	+	+	+	-	-	-	-	-	+	-	-	-	-	-	-	-	+	+	-	-	-	-	-	-	+
S69	10	+	+	+	-	-	-	-	-	+	-	-	-	-	-	-	-	+	+	-	-	-	-	-	-	+
S70	10	+	+	+	-	-	-	-	-	+	-	-	-	-	-	-	-	+	+	-	-	-	-	-	-	+
S71	10	+	+	+	-	-	-	-	-	+	-	-	-	-	-	-	-	+	+	-	-	-	-	-	-	+
S72	10	+	+	+	-	-	-	-	-	+	-	-	-	-	-	-	-	+	+	-	-	-	-	-	-	+
S73	10	+	+	+	-	-	-	-	-	+	-	-	-	-	-	-	-	+	+	-	-	-	-	-	-	+
S75	10	+	+	+	-	-	-	-	-	+	-	-	-	-	-	-	-	+	+	-	-	-	-	-	-	+
S76	10	+	+	+	-	-	-	-	-	+	-	-	-	-	-	-	-	+	+	-	-	-	-	-	-	+
S78	10	+	+	+	-	-	-	-	-	+	-	-	-	-	-	-	-	+	+	-	-	-	-	-	-	+
S79	1	+	+	+	-	-	-	-	-	+	-	-	-	-	-	-	-	+	+	-	+	-	+	-	-	+
S80	10	+	+	+	-	-	-	-	-	+	-	-	-	-	-	-	-	+	+	-	-	-	-	-	-	+
S81	10	+	+	+	-	-	-	-	-	+	-	-	-	-	-	-	-	+	+	-	-	-	-	-	-	+
S82	10	+	+	+	-	-	-	-	-	+	-	-	-	-	-	-	-	+	+	-	-	-	-	-	-	+
S83	10	+	+	+	-	-	-	-	-	+	-	-	-	-	-	-	-	+	+	-	-	-	-	-	-	+
S84	10	+	+	+	-	-	-	-	-	+	-	-	-	-	-	-	-	+	+	-	-	-	-	-	-	+
S85	3	+	+	+	-	-	-	-	-	+	-	-	-	-	-	-	-	+	+	-	-	-	-	+	-	+
S86	10	+	+	+	-	-	-	-	-	+	-	-	-	-	-	-	-	+	+	-	-	-	-	-	-	+
S87	1	+	+	+	-	-	-	-	-	+	-	-	-	-	-	-	-	+	+	-	+	-	+*	-	-	+
S88	10	+	+	+	-	-	-	-	-	+	-	-	-	-	-	-	-	+	+	-	-	-	-	-	-	+
S89	10	+	+	+	-	-	-	-	-	+	-	-	-	-	-	-	-	+	+	-	-	-	-	-	-	+
S90	10	+	+	+	-	-	-	-	-	+	-	-	-	-	-	-	-	+	+	-	-	-	-	-	-	+
S91	10	+	+	+	-	-	-	-	-	+	-	-	-	-	-	-	-	+	+	-	-	-	-	-	-	+
S92	10	+	+	+	-	-	-	-	-	+	-	-	-	-	-	-	-	+	+	-	-	-	-	-	-	+
S93	10	+	+	+	-	-	-	-	-	+	-	-	-	-	-	-	-	+	+	-	-	-	-	-	-	+
S94	10	+	+	+	-	-	-	-	-	+	-	-	-	-	-	-	-	+	+	-	-	-	-	-	-	+
S95	10	+	+	+	-	-	-	-	-	+	-	-	-	-	-	-	-	+	+	-	-	-	-	-	-	+
S96	10	+	+	+	-	-	-	-	-	+	-	-	-	-	-	-	-	+	+	-	-	-	-	-	-	+
S97	11	-	+	-	-	-	-	-	-	-	-	-	-	-	-	-	-	+	-	-	-	-	-	-	-	-
S105	11	-	+	-	-	-	-	-	-	-	-	-	-	-	-	-	-	+	-	-	-	-	-	-	-	-
S106	10	+	+	+	-	-	-	-	-	+	-	-	-	-	-	-	-	+	+	-	-	-	-	-	-	+
S107	10	+	+	+	-	-	-	-	-	+	-	-	-	-	-	-	-	+	+	-	-	-	-	-	-	+
S108	11	-	+	-	-	-	-	-	-	-	-	-	-	-	-	-	-	+	-	-	-	-	-	-	-	-
S109	10	+	+	+	-	-	-	-	-	+	-	-	-	-	-	-	-	+	+	-	-	-	-	-	-	+
S110	10	+	+	+	-	-	-	-	-	+	-	-	-	-	-	-	-	+	+	-	-	-	-	-	-	+
S111	11	-	+	-	-	-	-	-	-	-	-	-	-	-	-	-	-	+	-	-	-	-	-	-	-	-
S112	10	+	+	+	-	-	-	-	-	+	-	-	-	-	-	-	-	+	+	-	-	-	-	-	-	+
S113	11	-	+	-	-	-	-	-	-	-	-	-	-	-	-	-	-	+	-	-	-	-	-	-	-	-
S114	10	+	+	+	-	-	-	-	-	+	-	-	-	-	-	-	-	+	+	-	-	-	-	-	-	+
S115	10	+	+	+	-	-	-	-	-	+	-	-	-	-	-	-	-	+	+	-	-	-	-	-	-	+
S116	4	+	+	+	-	-	-	-	-	+	-	-	-	-	-	-	-	+	+	-	-	-	-	-	+	+
S117	3	+	+	+	-	-	-	-	-	+	-	-	-	-	-	-	-	+	+	-	-	-	-	+	-	+
S118	10	+	+	+	-	-	-	-	-	+	-	-	-	-	-	-	-	+	+	-	-	-	-	-	-	+
S119	10	+	+	+	-	-	-	-	-	+	-	-	-	-	-	-	-	+	+	-	-	-	-	-	-	+
S120	5	+	+	-	-	+	-	-	-	+	-	-	+	-	-	+	-	+	-	+	-	-	+	-	-	-
S121a	8	+	+	+	-	-	-	-	-	+	-	-	-	-	+	-	-	+	+	-	-	-	-	-	-	+
S122	10	+	+	+	-	-	-	-	-	+	-	-	-	-	-	-	-	+	+	-	-	-	-	-	-	+
S123	10	+	+	+	-	-	-	-	-	+	-	-	-	-	-	-	-	+	+	-	-	-	-	-	-	+
S124a	10	+	+	+	-	-	-	-	-	+	-	-	-	-	-	-	-	+	+	-	-	-	-	-	-	+
S125	11	-	+	-	-	-	-	-	-	-	-	-	-	-	-	-	-	+	-	-	-	-	-	-	-	-
S137	10	+	+	+	-	-	-	-	-	+	-	-	-	-	-	-	-	+	+	-	-	-	-	-	-	+
S138	3	+	+	+	-	-	-	-	-	+	-	-	-	-	-	-	-	+	+	-	-	-	-	+	-	+
S139	11	-	+	-	-	-	-	-	-	-	-	-	-	-	-	-	-	+	-	-	-	-	-	-	-	-
S140	6	+	+	+	-	-	+	+	+	+	+	-	-	-	+	-	+	+	+	-	-	+	-	-	-	+
S141	10	+	+	+	-	-	-	-	-	+	-	-	-	-	-	-	-	+	+	-	-	-	-	-	-	+
S146	11	-	+	-	-	-	-	-	-	-	-	-	-	-	-	-	-	+	-	-	-	-	-	-	-	-
S156	10	+	+	+	-	-	-	-	-	+	-	-	-	-	-	-	-	+	+	-	-	-	-	-	-	+
S157	10	+	+	+	-	-	-	-	-	+	-	-	-	-	-	-	-	+	+	-	-	-	-	-	-	+
S158	10	+	+	+	-	-	-	-	-	+	-	-	-	-	-	-	-	+	+	-	-	-	-	-	-	+
S159	10	+	+	+	-	-	-	-	-	+	-	-	-	-	-	-	-	+	+	-	-	-	-	-	-	+
S160	10	+	+	+	-	-	-	-	-	+	-	-	-	-	-	-	-	+	+	-	-	-	-	-	-	+
S161	10	+	+	+	-	-	-	-	-	+	-	-	-	-	-	-	-	+	+	-	-	-	-	-	-	+
S162	7	+	+	+	+	-	-	-	-	+	-	+	-	+	-	+	-	+	+	-	-	-	+	-	-	+
S163	10	+	+	+	-	-	-	-	-	+	-	-	-	-	-	-	-	+	+	-	-	-	-	-	-	+
S164	10	+	+	+	-	-	-	-	-	+	-	-	-	-	-	-	-	+	+	-	-	-	-	-	-	+
S165	10	+	+	+	-	-	-	-	-	+	-	-	-	-	-	-	-	+	+	-	-	-	-	-	-	+
S166	12	-	+	-	-	-	-	-	-	-	-	-	-	-	-	-	-	+	+	-	-	-	-	-	-	+
S167	10	+	+	+	-	-	-	-	-	+	-	-	-	-	-	-	-	+	+	-	-	-	-	-	-	+
S168	10	+	+	+	-	-	-	-	-	+	-	-	-	-	-	-	-	+	+	-	-	-	-	-	-	+
S169	10	+	+	+	-	-	-	-	-	+	-	-	-	-	-	-	-	+	+	-	-	-	-	-	-	+
S170	10	+	+	+	-	-	-	-	-	+	-	-	-	-	-	-	-	+	+	-	-	-	-	-	-	+
S171	4	+	+	+	-	-	-	-	-	+	-	-	-	-	-	-	-	+	+	-	-	-	-	-	+	+
S191	10	+	+	+	-	-	-	-	-	+	-	-	-	-	-	-	-	+	+	-	-	-	-	-	-	+
S193	3	+	+	+	-	-	-	-	-	+	-	-	-	-	-	-	-	+	+	-	-	-	-	+	-	+
S194	10	+	+	+	-	-	-	-	-	+	-	-	-	-	-	-	-	+	+	-	-	-	-	-	-	+
S195	3	+	+	+	-	-	-	-	-	+	-	-	-	-	-	-	-	+	+	-	-	-	-	+	-	+
S196	10	+	+	+	-	-	-	-	-	+	-	-	-	-	-	-	-	+	+	-	-	-	-	-	-	+
S197	10	+	+	+	-	-	-	-	-	+	-	-	-	-	-	-	-	+	+	-	-	-	-	-	-	+
S198	10	+	+	+	-	-	-	-	-	+	-	-	-	-	-	-	-	+	+	-	-	-	-	-	-	+
S199	12	-	+	-	-	-	-	-	-	-	-	-	-	-	-	-	-	+	+	-	-	-	-	-	-	+
S200	1	+	+	+	-	-	-	-	-	+	-	-	-	-	-	-	-	+	+	-	+	-	+	-	-	+
S201	10	+	+	+	-	-	-	-	-	+	-	-	-	-	-	-	-	+	+	-	-	-	-	-	-	+
S202	9	-	+	+	-	-	-	-	-	-	+	-	+	-	-	-	-	+	+	-	-	-	+	-	-	+
S203	10	+	+	+	-	-	-	-	-	+	-	-	-	-	-	-	-	+	+	-	-	-	-	-	-	+
S204	10	+	+	+	-	-	-	-	-	+	-	-	-	-	-	-	-	+	+	-	-	-	-	-	-	+
S205	10	+	+	+	-	-	-	-	-	+	-	-	-	-	-	-	-	+	+	-	-	-	-	-	-	+
S206	10	+	+	+	-	-	-	-	-	+	-	-	-	-	-	-	-	+	+	-	-	-	-	-	-	+
S207	3	+	+	+	-	-	-	-	-	+	-	-	-	-	-	-	-	+	+	-	-	-	-	+	-	+
S208	10	+	+	+	-	-	-	-	-	+	-	-	-	-	-	-	-	+	+	-	-	-	-	-	-	+
S209	10	+	+	+	-	-	-	-	-	+	-	-	-	-	-	-	-	+	+	-	-	-	-	-	-	+
S210	10	+	+	+	-	-	-	-	-	+	-	-	-	-	-	-	-	+	+	-	-	-	-	-	-	+
S211	3	+	+	+	-	-	-	-	-	+	-	-	-	-	-	-	-	+	+	-	-	-	-	+	-	+
S212	10	+	+	+	-	-	-	-	-	+	-	-	-	-	-	-	-	+	+	-	-	-	-	-	-	+
S213	4	+	+	+	-	-	-	-	-	+	-	-	-	-	-	-	-	+	+	-	-	-	-	-	+	+
S214	10	+	+	+	-	-	-	-	-	+	-	-	-	-	-	-	-	+	+	-	-	-	-	-	-	+
S215	1	+	+	+	-	-	-	-	-	+	-	-	-	-	-	-	-	+	+	-	+	-	+	-	-	+
S216	10	+	+	+	-	-	-	-	-	+	-	-	-	-	-	-	-	+	+	-	-	-	-	-	-	+
S217	1	+	+	+	-	-	-	-	-	+	-	-	-	-	-	-	-	+	+	-	+	-	+	-	-	+
Comment
+* (column 'blaTEM-1B')	ARG has 2 SNPs difference from the reference sequences of blaTEM-1B, blaTEM-106, blaTEM-126, blaTEM-135 and blaTEM-220.
# aac(6’)-Iaa is a chromosomal cryptic gene with the potential to increase resistance to amikacin, kanamycin and tobramycin

## Sheet: TableS4_Resistance_background
Table S4. Genetic background of antimicrobial resistance. Best BLASTn hits are listed in parenthesis. Plasmids are colored according to their incompatibility groups and resistance genes according to antimicrobial class. Genes indicated in red were pESI-encoded. Color coding of the genetic background is provided on the right of the table.
Antimicrobial class	Tetracyclines	Aminoglycosides							Folate pathway antagonists: sulfamides			Folate pathway antagonists: trimethoprim			Phenicols		Quinolones				Penicillins				Nitrofurantoin		Genetic background (color coding)
Isolate name	tet(A)	aac(6´)-Iaa	aadA1 (ant(3'')-Ia)	aadA2b	ant(2'')-Ia (aadB)	aph(3'')-Ib (strA)	aph(6)-Id (strB)	aph(3')-Ia	sul1	sul2	sul3	dfrA1	dfrA8	dfrA14	cmlA1	floR	parC (T57S)	gyrA (S83Y)	gyrA (D87Y)	qnrS1	blaTEM-1A	blaTEM-1B	blaTEM-1C	blaTEM-1D	nfsA (NS159)		Chromosome
S1	IncFIB (pESI region 2)	Chromosome	IncFIB (pESI region 2)						IncFIB (pESI region 2)								Chromosome	Chromosome							Chromosome		IncFIB
S2	IncFIB (pESI region 2)	Chromosome	IncFIB (pESI region 2)						IncFIB (pESI region 2)								Chromosome	Chromosome							Chromosome		IncX1 plasmid
S3	IncFIB (pESI region 2)	Chromosome	IncFIB (pESI region 2)						IncFIB (pESI region 2)								Chromosome	Chromosome							Chromosome		IncX4 plasmid
S4	IncFIB (pESI region 2)	Chromosome	IncFIB (pESI region 2)						IncFIB (pESI region 2)								Chromosome	Chromosome							Chromosome		IncIγ/K1 plasmid
S5		Chromosome															Chromosome										IncN plasmid
S6		Chromosome															Chromosome										Non-mobilizable plasmid
S7		Chromosome															Chromosome
S8		Chromosome															Chromosome
S9	IncFIB (pESI region 2)	Chromosome	IncFIB (pESI region 2)						IncFIB (pESI region 2)								Chromosome	Chromosome							Chromosome
S10	IncFIB (pESI region 2)	Chromosome	IncFIB (pESI region 2)						IncFIB (pESI region 2)								Chromosome	Chromosome							Chromosome
S11	IncFIB (pESI region 2)	Chromosome	IncFIB (pESI region 2)						IncFIB (pESI region 2)								Chromosome	Chromosome							Chromosome
S12	IncFIB (pESI region 2)	Chromosome	IncFIB (pESI region 2)						IncFIB (pESI region 2)								Chromosome	Chromosome							Chromosome
S13	IncFIB (pESI region 2)	Chromosome	IncFIB (pESI region 2)						IncFIB (pESI region 2)								Chromosome	Chromosome				Non-mobilizable plasmid (CP054381.1)			No nfsA gene
S14	IncFIB (pESI region 2)	Chromosome	IncFIB (pESI region 2)						IncFIB (pESI region 2)								Chromosome	Chromosome							Chromosome
S16	IncFIB (pESI region 2)	Chromosome	IncFIB (pESI region 2)						IncFIB (pESI region 2)								Chromosome	Chromosome							Chromosome
S17	IncFIB (pESI region 2)	Chromosome	IncFIB (pESI region 2)						IncFIB (pESI region 2)								Chromosome	Chromosome							Chromosome
S18	IncFIB (pESI region 2)	Chromosome	IncFIB (pESI region 2)						IncFIB (pESI region 2)								Chromosome	Chromosome							Chromosome
S19		Chromosome															Chromosome	Chromosome							Chromosome
S20	IncFIB (pESI region 2)	Chromosome	IncFIB (pESI region 2)						IncFIB (pESI region 2)								Chromosome	Chromosome							Chromosome
S21	IncFIB (pESI region 2)	Chromosome	IncFIB (pESI region 2)						IncFIB (pESI region 2)								Chromosome	Chromosome							Chromosome
S22	IncFIB (pESI region 2)	Chromosome	IncFIB (pESI region 2)						IncFIB (pESI region 2)								Chromosome	Chromosome							Chromosome
S24	IncFIB (pESI region 2)	Chromosome	IncFIB (pESI region 2)						IncFIB (pESI region 2)								Chromosome	Chromosome					IncFIB (pESI region 2)		Chromosome
S25	IncFIB (pESI region 2)	Chromosome	IncFIB (pESI region 2)						IncFIB (pESI region 2)								Chromosome	Chromosome							Chromosome
S27	IncFIB (pESI region 2)	Chromosome	IncFIB (pESI region 2)						IncFIB (pESI region 2)								Chromosome	Chromosome							Chromosome
S28	IncFIB (pESI region 2)	Chromosome	IncFIB (pESI region 2)						IncFIB (pESI region 2)								Chromosome	Chromosome							Chromosome
S29	IncFIB (pESI region 2)	Chromosome	IncFIB (pESI region 2)						IncFIB (pESI region 2)								Chromosome	Chromosome							Chromosome
S30	IncFIB (pESI region 2)	Chromosome	IncFIB (pESI region 2)						IncFIB (pESI region 2)								Chromosome	Chromosome							Chromosome
S31	IncFIB (pESI region 2)	Chromosome	IncFIB (pESI region 2)						IncFIB (pESI region 2)								Chromosome	Chromosome							Chromosome
S32	IncFIB (pESI region 2)	Chromosome	IncFIB (pESI region 2)						IncFIB (pESI region 2)								Chromosome	Chromosome							Chromosome
S33	IncFIB (pESI region 2)	Chromosome	IncFIB (pESI region 2)						IncFIB (pESI region 2)								Chromosome	Chromosome							Chromosome
S34	IncFIB (pESI region 2)	Chromosome	IncFIB (pESI region 2)						IncFIB (pESI region 2)								Chromosome	Chromosome							Chromosome
S35	IncFIB (pESI region 2)	Chromosome	IncFIB (pESI region 2)						IncFIB (pESI region 2)								Chromosome	Chromosome							Chromosome
S36	IncFIB (pESI region 2)	Chromosome	IncFIB (pESI region 2)						IncFIB (pESI region 2)								Chromosome	Chromosome							Chromosome
S37	IncFIB (pESI region 2)	Chromosome	IncFIB (pESI region 2)						IncFIB (pESI region 2)								Chromosome	Chromosome							Chromosome
S38	IncFIB (pESI region 2)	Chromosome	IncFIB (pESI region 2)						IncFIB (pESI region 2)								Chromosome	Chromosome							Chromosome
S39	IncFIB (pESI region 2)	Chromosome	IncFIB (pESI region 2)						IncFIB (pESI region 2)								Chromosome	Chromosome							Chromosome
S40	IncFIB (pESI region 2)	Chromosome	IncFIB (pESI region 2)						IncFIB (pESI region 2)								Chromosome	Chromosome							Chromosome
S41	IncFIB (pESI region 2)	Chromosome	IncFIB (pESI region 2)						IncFIB (pESI region 2)								Chromosome	Chromosome							Chromosome
S42	IncFIB (pESI region 2)	Chromosome	IncFIB (pESI region 2)						IncFIB (pESI region 2)								Chromosome	Chromosome							Chromosome
S43	IncFIB (pESI region 2)	Chromosome	IncFIB (pESI region 2)						IncFIB (pESI region 2)								Chromosome	Chromosome							Chromosome
S44	IncFIB (pESI region 2)	Chromosome	IncFIB (pESI region 2)						IncFIB (pESI region 2)								Chromosome	Chromosome							Chromosome
S45	IncFIB (pESI region 2)	Chromosome	IncFIB (pESI region 2)						IncFIB (pESI region 2)								Chromosome	Chromosome							Chromosome
S46	IncFIB (pESI region 2)	Chromosome	IncFIB (pESI region 2)						IncFIB (pESI region 2)								Chromosome	Chromosome							Chromosome
S47	IncFIB (pESI region 2)	Chromosome	IncFIB (pESI region 2)						IncFIB (pESI region 2)								Chromosome	Chromosome							Chromosome
S48	IncFIB (pESI region 2)	Chromosome	IncFIB (pESI region 2)						IncFIB (pESI region 2)								Chromosome	Chromosome							Chromosome
S49	IncFIB (pESI region 2)	Chromosome	IncFIB (pESI region 2)						IncFIB (pESI region 2)								Chromosome	Chromosome							Chromosome
S50	IncFIB (pESI region 2)	Chromosome	IncFIB (pESI region 2)						IncFIB (pESI region 2)								Chromosome	Chromosome							Chromosome
S51	IncFIB (pESI region 2)	Chromosome	IncFIB (pESI region 2)						IncFIB (pESI region 2)								Chromosome	Chromosome							Chromosome
S52	IncFIB (pESI region 2)	Chromosome	IncFIB (pESI region 2)						IncFIB (pESI region 2)								Chromosome	Chromosome							Chromosome
S53	IncFIB (pESI region 2)	Chromosome	IncFIB (pESI region 2)						IncFIB (pESI region 2)								Chromosome	Chromosome							Chromosome
S54	IncFIB (pESI region 2)	Chromosome	IncFIB (pESI region 2)						IncFIB (pESI region 2)								Chromosome	Chromosome							Chromosome
S55	IncFIB (pESI region 2)	Chromosome	IncFIB (pESI region 2)						IncFIB (pESI region 2)								Chromosome	Chromosome							Chromosome
S56	IncFIB (pESI region 2)	Chromosome	IncFIB (pESI region 2)						IncFIB (pESI region 2)								Chromosome	Chromosome							Chromosome
S57	IncFIB (pESI region 2)	Chromosome	IncFIB (pESI region 2)						IncFIB (pESI region 2)								Chromosome	Chromosome							Chromosome
S58	IncFIB (pESI region 2)	Chromosome	IncFIB (pESI region 2)						IncFIB (pESI region 2)								Chromosome	Chromosome							Chromosome
S59	IncFIB (pESI region 2)	Chromosome	IncFIB (pESI region 2)						IncFIB (pESI region 2)								Chromosome	Chromosome							Chromosome
S60	IncFIB (pESI region 2)	Chromosome	IncFIB (pESI region 2)						IncFIB (pESI region 2)								Chromosome	Chromosome							Chromosome
S61	IncFIB (pESI region 2)	Chromosome	IncFIB (pESI region 2)						IncFIB (pESI region 2)								Chromosome	Chromosome							Chromosome
S62	IncFIB (pESI region 2)	Chromosome	IncFIB (pESI region 2)						IncFIB (pESI region 2)								Chromosome	Chromosome					IncFIB (pESI region 2)		Chromosome
S63	IncFIB (pESI region 2)	Chromosome	IncFIB (pESI region 2)						IncFIB (pESI region 2)								Chromosome	Chromosome							Chromosome
S64	IncFIB (pESI region 2)	Chromosome	IncFIB (pESI region 2)						IncFIB (pESI region 2)								Chromosome	Chromosome							Chromosome
S65	IncFIB (pESI region 2)	Chromosome	IncFIB (pESI region 2)						IncFIB (pESI region 2)								Chromosome	Chromosome							Chromosome
S66	IncFIB (pESI region 2)	Chromosome	IncFIB (pESI region 2)						IncFIB (pESI region 2)								Chromosome	Chromosome							Chromosome
S67	IncFIB (pESI region 2)	Chromosome	IncFIB (pESI region 2)						IncFIB (pESI region 2)								Chromosome	Chromosome		IncX1 (MH121702.1)		IncX1 (MH121702.1)			Chromosome
S68	IncFIB (pESI region 2)	Chromosome	IncFIB (pESI region 2)						IncFIB (pESI region 2)								Chromosome	Chromosome							Chromosome
S69	IncFIB (pESI region 2)	Chromosome	IncFIB (pESI region 2)						IncFIB (pESI region 2)								Chromosome	Chromosome							Chromosome
S70	IncFIB (pESI region 2)	Chromosome	IncFIB (pESI region 2)						IncFIB (pESI region 2)								Chromosome	Chromosome							Chromosome
S71	IncFIB (pESI region 2)	Chromosome	IncFIB (pESI region 2)						IncFIB (pESI region 2)								Chromosome	Chromosome							Chromosome
S72	IncFIB (pESI region 2)	Chromosome	IncFIB (pESI region 2)						IncFIB (pESI region 2)								Chromosome	Chromosome							Chromosome
S73	IncFIB (pESI region 2)	Chromosome	IncFIB (pESI region 2)						IncFIB (pESI region 2)								Chromosome	Chromosome							Chromosome
S75	IncFIB (pESI region 2)	Chromosome	IncFIB (pESI region 2)						IncFIB (pESI region 2)								Chromosome	Chromosome							Chromosome
S76	IncFIB (pESI region 2)	Chromosome	IncFIB (pESI region 2)						IncFIB (pESI region 2)								Chromosome	Chromosome							Chromosome
S78	IncFIB (pESI region 2)	Chromosome	IncFIB (pESI region 2)						IncFIB (pESI region 2)								Chromosome	Chromosome							Chromosome
S79	IncFIB (pESI region 2)	Chromosome	IncFIB (pESI region 2)						IncFIB (pESI region 2)								Chromosome	Chromosome		IncX1 (MH121702.1)		IncX1 (MH121702.1)			Chromosome
S80	IncFIB (pESI region 2)	Chromosome	IncFIB (pESI region 2)						IncFIB (pESI region 2)								Chromosome	Chromosome							Chromosome
S81	IncFIB (pESI region 2)	Chromosome	IncFIB (pESI region 2)						IncFIB (pESI region 2)								Chromosome	Chromosome							Chromosome
S82	IncFIB (pESI region 2)	Chromosome	IncFIB (pESI region 2)						IncFIB (pESI region 2)								Chromosome	Chromosome							Chromosome
S83	IncFIB (pESI region 2)	Chromosome	IncFIB (pESI region 2)						IncFIB (pESI region 2)								Chromosome	Chromosome							Chromosome
S84	IncFIB (pESI region 2)	Chromosome	IncFIB (pESI region 2)						IncFIB (pESI region 2)								Chromosome	Chromosome							Chromosome
S85	IncFIB (pESI region 2)	Chromosome	IncFIB (pESI region 2)						IncFIB (pESI region 2)								Chromosome	Chromosome					IncFIB (pESI region 2)		Chromosome
S86	IncFIB (pESI region 2)	Chromosome	IncFIB (pESI region 2)						IncFIB (pESI region 2)								Chromosome	Chromosome							Chromosome
S87	IncFIB (pESI region 2)	Chromosome	IncFIB (pESI region 2)						IncFIB (pESI region 2)								Chromosome	Chromosome		IncX1 (MH121702.1)		IncX1 (MH121702.1; blaTEM-1B?)			Chromosome
S88	IncFIB (pESI region 2)	Chromosome	IncFIB (pESI region 2)						IncFIB (pESI region 2)								Chromosome	Chromosome							Chromosome
S89	IncFIB (pESI region 2)	Chromosome	IncFIB (pESI region 2)						IncFIB (pESI region 2)								Chromosome	Chromosome							Chromosome
S90	IncFIB (pESI region 2)	Chromosome	IncFIB (pESI region 2)						IncFIB (pESI region 2)								Chromosome	Chromosome							Chromosome
S91	IncFIB (pESI region 2)	Chromosome	IncFIB (pESI region 2)						IncFIB (pESI region 2)								Chromosome	Chromosome							Chromosome
S92	IncFIB (pESI region 2)	Chromosome	IncFIB (pESI region 2)						IncFIB (pESI region 2)								Chromosome	Chromosome							Chromosome
S93	IncFIB (pESI region 2)	Chromosome	IncFIB (pESI region 2)						IncFIB (pESI region 2)								Chromosome	Chromosome							Chromosome
S94	IncFIB (pESI region 2)	Chromosome	IncFIB (pESI region 2)						IncFIB (pESI region 2)								Chromosome	Chromosome							Chromosome
S95	IncFIB (pESI region 2)	Chromosome	IncFIB (pESI region 2)						IncFIB (pESI region 2)								Chromosome	Chromosome							Chromosome
S96	IncFIB (pESI region 2)	Chromosome	IncFIB (pESI region 2)						IncFIB (pESI region 2)								Chromosome	Chromosome							Chromosome
S97		Chromosome															Chromosome
S105		Chromosome															Chromosome
S106	IncFIB (pESI region 2)	Chromosome	IncFIB (pESI region 2)						IncFIB (pESI region 2)								Chromosome	Chromosome							Chromosome
S107	IncFIB (pESI region 2)	Chromosome	IncFIB (pESI region 2)						IncFIB (pESI region 2)								Chromosome	Chromosome							Chromosome
S108		Chromosome															Chromosome
S109	IncFIB (pESI region 2)	Chromosome	IncFIB (pESI region 2)						IncFIB (pESI region 2)								Chromosome	Chromosome							Chromosome
S110	IncFIB (pESI region 2)	Chromosome							IncFIB (pESI region 2)								Chromosome	Chromosome							Chromosome
S111		Chromosome															Chromosome
S112	IncFIB (pESI region 2)	Chromosome	IncFIB (pESI region 2)						IncFIB (pESI region 2)								Chromosome	Chromosome							Chromosome
S113		Chromosome															Chromosome
S114	IncFIB (pESI region 2)	Chromosome	IncFIB (pESI region 2)						IncFIB (pESI region 2)								Chromosome	Chromosome							Chromosome
S115	IncFIB (pESI region 2)	Chromosome	IncFIB (pESI region 2)						IncFIB (pESI region 2)								Chromosome	Chromosome							Chromosome
S116	IncFIB (pESI region 2)	Chromosome	IncFIB (pESI region 2)						IncFIB (pESI region 2)								Chromosome	Chromosome						IncX1 (CP023660.1)	Chromosome
S117	IncFIB (pESI region 2)	Chromosome	IncFIB (pESI region 2)						IncFIB (pESI region 2)								Chromosome	Chromosome					IncFIB (pESI region 2)		Chromosome
S118	IncFIB (pESI region 2)	Chromosome	IncFIB (pESI region 2)						IncFIB (pESI region 2)								Chromosome	Chromosome							Chromosome
S119	IncFIB (pESI region 2)	Chromosome	IncFIB (pESI region 2)						IncFIB (pESI region 2)								Chromosome	Chromosome							Chromosome
S120	Non-mobilizable plasmid (CP035844.1)	Chromosome			Non-mobilizable plasmid (CP035844.1)				Chromosome?			Non-mobilizable plasmid (CP035844.1)			Non-mobilizable plasmid (CP035844.1)		Chromosome		Chromosome			Non-mobilizable plasmid (CP035844.1)
S121a	IncFIB (pESI region 2)	Chromosome	IncFIB (pESI region 2)						IncFIB (pESI region 2)					IncFIB (pESI region 1)			Chromosome	Chromosome							Chromosome
S122	IncFIB (pESI region 2)	Chromosome	IncFIB (pESI region 2)						IncFIB (pESI region 2)								Chromosome	Chromosome							Chromosome
S123	IncFIB (pESI region 2)	Chromosome	IncFIB (pESI region 2)						IncFIB (pESI region 2)								Chromosome	Chromosome							Chromosome
S124a	IncFIB (pESI region 2)	Chromosome	IncFIB (pESI region 2)						IncFIB (pESI region 2)								Chromosome	Chromosome							Chromosome
S125		Chromosome															Chromosome
S137	IncFIB (pESI region 2)	Chromosome	IncFIB (pESI region 2)						IncFIB (pESI region 2)								Chromosome	Chromosome							Chromosome
S138	IncFIB (pESI region 2)	Chromosome	IncFIB (pESI region 2)						IncFIB (pESI region 2)								Chromosome	Chromosome					IncFIB (pESI region 2)		Chromosome
S139		Chromosome															Chromosome
S140	IncFIB (pESI region 2)	Chromosome	IncFIB (pESI region 2)			IncN (CP025233.1)	IncN (CP025233.1)	IncFIB (pESI region 1)	IncFIB (pESI region 2)	IncN (CP025233.1)				IncFIB (pESI region 1)		IncFIB (pESI region 1)	Chromosome	Chromosome			Chromosome?				Chromosome
S141	IncFIB (pESI region 2)	Chromosome	IncFIB (pESI region 2)						IncFIB (pESI region 2)								Chromosome	Chromosome							Chromosome
S146		Chromosome															Chromosome
S156	IncFIB (pESI region 2)	Chromosome	IncFIB (pESI region 2)						IncFIB (pESI region 2)								Chromosome	Chromosome							Chromosome
S157	IncFIB (pESI region 2)	Chromosome	IncFIB (pESI region 2)						IncFIB (pESI region 2)								Chromosome	Chromosome							Chromosome
S158	IncFIB (pESI region 2)	Chromosome	IncFIB (pESI region 2)						IncFIB (pESI region 2)								Chromosome	Chromosome							Chromosome
S159	IncFIB (pESI region 2)	Chromosome	IncFIB (pESI region 2)						IncFIB (pESI region 2)								Chromosome	Chromosome							Chromosome
S160	IncFIB (pESI region 2)	Chromosome	IncFIB (pESI region 2)						IncFIB (pESI region 2)								Chromosome	Chromosome							Chromosome
S161	IncFIB (pESI region 2)	Chromosome	IncFIB (pESI region 2)						IncFIB (pESI region 2)								Chromosome	Chromosome							Chromosome
S162	IncFIB (pESI region 2)	Chromosome	IncFIB (pESI region 2)	Non-mobilizable plasmid (MN915013.1)					IncFIB (pESI region 2)		Non-mobilizable plasmid (MN915013.1)		Non-mobilizable plasmid (CP038299.1)		Non-mobilizable plasmid (MN915013.1)		Chromosome	Chromosome				IncX1 (CP088733.1)			Chromosome
S163	IncFIB (pESI region 2)	Chromosome	IncFIB (pESI region 2)						IncFIB (pESI region 2)								Chromosome	Chromosome							Chromosome
S164	IncFIB (pESI region 2)	Chromosome	IncFIB (pESI region 2)						IncFIB (pESI region 2)								Chromosome	Chromosome							Chromosome
S165	IncFIB (pESI region 2)	Chromosome	IncFIB (pESI region 2)						IncFIB (pESI region 2)								Chromosome	Chromosome							Chromosome
S166		Chromosome															Chromosome	Chromosome							Chromosome
S167	IncFIB (pESI region 2)	Chromosome	IncFIB (pESI region 2)						IncFIB (pESI region 2)								Chromosome	Chromosome							Chromosome
S168	IncFIB (pESI region 2)	Chromosome	IncFIB (pESI region 2)						IncFIB (pESI region 2)								Chromosome	Chromosome							Chromosome
S169	IncFIB (pESI region 2)	Chromosome	IncFIB (pESI region 2)						IncFIB (pESI region 2)								Chromosome	Chromosome							Chromosome
S170	IncFIB (pESI region 2)	Chromosome	IncFIB (pESI region 2)						IncFIB (pESI region 2)								Chromosome	Chromosome							Chromosome
S171	IncFIB (pESI region 2)	Chromosome	IncFIB (pESI region 2)						IncFIB (pESI region 2)								Chromosome	Chromosome						IncX1 (CP024467.1)	Chromosome
S191	IncFIB (pESI region 2)	Chromosome	IncFIB (pESI region 2)						IncFIB (pESI region 2)								Chromosome	Chromosome							Chromosome
S193	IncFIB (pESI region 2)	Chromosome	IncFIB (pESI region 2)						IncFIB (pESI region 2)								Chromosome	Chromosome					IncFIB (pESI region 2)		Chromosome
S194	IncFIB (pESI region 2)	Chromosome	IncFIB (pESI region 2)						IncFIB (pESI region 2)								Chromosome	Chromosome							Chromosome
S195	IncFIB (pESI region 2)	Chromosome	IncFIB (pESI region 2)						IncFIB (pESI region 2)								Chromosome	Chromosome					IncFIB (pESI region 2)		Chromosome
S196	IncFIB (pESI region 2)	Chromosome	IncFIB (pESI region 2)						IncFIB (pESI region 2)								Chromosome	Chromosome							Chromosome
S197	IncFIB (pESI region 2)	Chromosome	IncFIB (pESI region 2)						IncFIB (pESI region 2)								Chromosome	Chromosome							Chromosome
S198	IncFIB (pESI region 2)	Chromosome	IncFIB (pESI region 2)						IncFIB (pESI region 2)								Chromosome	Chromosome							Chromosome
S199		Chromosome															Chromosome	Chromosome							Chromosome
S200	IncFIB (pESI region 2)	Chromosome	IncFIB (pESI region 2)						IncFIB (pESI region 2)								Chromosome	Chromosome		IncX1 (KF362122.2)		IncX1 (KR362122.2; blaTEM-1B?)			Chromosome
S201	IncFIB (pESI region 2)	Chromosome	IncFIB (pESI region 2)						IncFIB (pESI region 2)								Chromosome	Chromosome							Chromosome
S202		Chromosome	IncIγ/K1 (MK070495.1)							IncIγ/K1 (MK070495.1)		IncIγ/K1 (MK070495.1)					Chromosome	Chromosome				IncIγ/K1 (MK070495.1)			Chromosome
S203	IncFIB (pESI region 2)	Chromosome	IncFIB (pESI region 2)						IncFIB (pESI region 2)								Chromosome	Chromosome							Chromosome
S204	IncFIB (pESI region 2)	Chromosome	IncFIB (pESI region 2)						IncFIB (pESI region 2)								Chromosome	Chromosome							Chromosome
S205	IncFIB (pESI region 2)	Chromosome	IncFIB (pESI region 2)						IncFIB (pESI region 2)								Chromosome	Chromosome							Chromosome
S206	IncFIB (pESI region 2)	Chromosome	IncFIB (pESI region 2)						IncFIB (pESI region 2)								Chromosome	Chromosome							Chromosome
S207	IncFIB (pESI region 2)	Chromosome	IncFIB (pESI region 2)						IncFIB (pESI region 2)								Chromosome	Chromosome					IncX4 (MW390518.1)		Chromosome
S208	IncFIB (pESI region 2)	Chromosome	IncFIB (pESI region 2)						IncFIB (pESI region 2)								Chromosome	Chromosome							Chromosome
S209	IncFIB (pESI region 2)	Chromosome	IncFIB (pESI region 2)						IncFIB (pESI region 2)								Chromosome	Chromosome							Chromosome
S210	IncFIB (pESI region 2)	Chromosome	IncFIB (pESI region 2)						IncFIB (pESI region 2)								Chromosome	Chromosome							Chromosome
S211	IncFIB (pESI region 2)	Chromosome	IncFIB (pESI region 2)						IncFIB (pESI region 2)								Chromosome	Chromosome					IncFIB (pESI region 2)		Chromosome
S212	IncFIB (pESI region 2)	Chromosome	IncFIB (pESI region 2)						IncFIB (pESI region 2)								Chromosome	Chromosome							Chromosome
S213	IncFIB (pESI region 2)	Chromosome	IncFIB (pESI region 2)						IncFIB (pESI region 2)								Chromosome	Chromosome						Chromosome?	Chromosome
S214	IncFIB (pESI region 2)	Chromosome	IncFIB (pESI region 2)						IncFIB (pESI region 2)								Chromosome	Chromosome							Chromosome
S215	IncFIB (pESI region 2)	Chromosome	IncFIB (pESI region 2)						IncFIB (pESI region 2)								Chromosome	Chromosome		IncX1 (MH121702.1)		IncX1 (MH121702.1)			Chromosome
S216	IncFIB (pESI region 2)	Chromosome	IncFIB (pESI region 2)						IncFIB (pESI region 2)								Chromosome	Chromosome							Chromosome
S217	IncFIB (pESI region 2)	Chromosome	IncFIB (pESI region 2)						IncFIB (pESI region 2)								Chromosome	Chromosome		Chromosome?		Chromosome?			Chromosome

## Sheet: TableS5_pESI_ANIm
Table S5. Pairwise ANIm values and alignment coverage (in parenthesis) for the pESI-like plasmids included in this study. Slovenian pESI-like plasmids are indicated in red.
	p2747	CP016407.1	pS19	pS89	CP016409.1	CP016411.1	CP016413.1	CP038508.1	CP047882.1	CP070303.1
p2747	*	99.52 [95.61]	99.98 [89.98]	99.97 [100.00]	99.52 [95.61]	99.52 [94.76]	99.52 [95.61]	99.49 [95.61]	99.95 [100.00]	99.52 [95.61]
CP016407.1	99.52 [84.26]	*	99.56 [76.34]	99.52 [84.26]	100.00 [100.00]	100.00 [98.56]	99.99 [98.61]	99.97 [99.69]	99.50 [86.03]	99.99 [100.00]
pS19	99.98 [99.99]	99.56 [96.05]	*	99.97 [100.00]	99.56 [96.05]	99.56 [96.05]	99.56 [96.05]	99.53 [96.05]	99.95 [100.00]	99.58 [96.05]
pS89	99.97 [99.99]	99.52 [95.61]	99.97 [89.97]	*	99.52 [95.61]	99.51 [94.76]	99.52 [95.61]	99.49 [95.61]	99.96 [100.00]	99.51 [95.61]
CP016409.1	99.52 [84.16]	100.00 [99.93]	99.56 [76.23]	99.52 [84.16]	*	100.00 [98.49]	99.99 [98.54]	99.97 [99.69]	99.50 [85.93]	99.99 [100.00]
CP016411.1	99.52 [84.66]	100.00 [100.00]	99.56 [77.34]	99.51 [84.67]	100.00 [100.00]	*	99.99 [99.30]	99.97 [99.68]	99.49 [86.47]	99.99 [100.00]
CP016413.1	99.52 [85.33]	99.99 [100.00]	99.56 [77.24]	99.52 [85.33]	99.99 [100.00]	99.99 [99.25]	*	99.97 [100.00]	99.49 [86.76]	99.99 [100.00]
CP038508.1	99.49 [84.31]	99.97 [99.84]	99.53 [76.35]	99.49 [84.32]	99.97 [99.91]	99.97 [98.39]	99.97 [98.75]	*	99.48 [86.10]	99.96 [100.00]
CP047882.1	99.95 [97.99]	99.50 [95.71]	99.95 [88.20]	99.96 [98.00]	99.50 [95.71]	99.49 [94.88]	99.49 [95.29]	99.45 [95.71]	*	99.52 [95.71]
CP070303.1	99.52 [84.15]	99.99 [99.85]	99.58 [76.23]	99.51 [84.16]	99.99 [99.92]	99.99 [98.40]	99.99 [98.46]	99.97 [99.69]	99.52 [85.93]	*

## Sheet: TableS6_pESI
Table S6. List of complete pESI-like plasmid sequences used in this study.
pESI	Source	Country	Isolation year	Plasmid size (bp)	NCBI accession number	Reference
p119944 (original pESI)	Human stool	Israel	2008	285081	CP047882.1	Cohen et al 2020 Genome Biol Evol
p2747	Broiler farm	Germany	2019	278543	Provided by the author	García-Soto et al 2020 Front Microbiol
p114061	Human clinical	UK	2015	322556	CP070303.1	Lee et al 2021 Microb Genom
pVCM44454	Human clinical	USA	2014	316160	CP016413.1	Tate et al 2017 Antimicrob
pN55391	Retail chickens	USA	2014	316814	CP016411.1	Tate et al 2017 Antimicrob
pFSIS1502916	Slaughter, comminuted chicken	USA	2015	322518	CP016409.1	Tate et al 2017 Antimicrob
pFSIS1502169	Slaughter, chicken ceca	USA	2015	323122	CP016407.1	Tate et al 2017 Antimicrob
pS19	Broiler feces	Slovenia	2012	250171	CP092041.1	This study
pS89	Broiler feces	Slovenia	2018	278560	JAKNRB010000002.1	This study
p-F219	Broiler (liver and spleen)	Peru	2017	320892	CP038508.1	Vallejos-Sanchez et al 2019 Microbiol Resour Announc
